# Supplementary material for: (E)-1-{6-[1-(2,6-Dimethyl­phenyl­imino)­eth­yl]pyridin-2-yl}ethanone
Source: Acta Crystallogr Sect E Struct Rep Online. 2012 Jan 11;68(Pt 2):o360. doi: 10.1107/S1600536811056327 (PMC3275042; doi:10.1107/S1600536811056327)
Supplement: Supplementary file 1 [file e-68-0o360-sup1.cif]

##############################################################################
#                                                                            #
# This CIF contains the data in a paper accepted for publication in          #
# Acta Crystallographica Section E. It conforms to the requirements of       #
# Notes for Authors for Acta Crystallographica Section E, and has been       #
# peer reviewed under the auspices of the IUCr Commission on Journals.       #
#                                                                            #
# Full details of the Crystallographic Information File format               #
# are given in the paper "The Crystallographic Information File (CIF):       #
# a New Standard Archive File for Crystallography" by S. R. Hall, F. H.      #
# Allen and I. D. Brown [Acta Cryst. (1991), A47, 655-685].                  #
#                                                                            #
# The current version of the core CIF dictionary is obtainable from          #
# ftp://ftp.iucr.org/pub/cif_core.dic.                                       #
#                                                                            #
# Software is freely available for graphical display of the structure(s)     #
# in this CIF. For information consult the CIF software page                 #
# http://www.iucr.org/resources/cif/software.                                #
#                                                                            #
# This file may be used for bona fide research purposes within the           #
# scientific community so long as proper attribution is given to the journal # 
# article from which it was obtained.                                        #
#                                                                            #
##############################################################################
data_global
_audit_creation_method     SHELXL-97
_journal_date_recd_electronic     2011-12-16
_journal_date_accepted     2011-12-31
_journal_name_full     'Acta Crystallographica, Section E'
_journal_year     2012
_journal_volume     68
_journal_issue      2
_journal_page_first     o360
_journal_page_last     o360
_journal_paper_category     QO
_journal_paper_doi     10.1107/S1600536811056327
_journal_coeditor_code     MW2044
_publ_contact_author_name     'Qing Zhao'
_publ_contact_author_address
;
Department of Neurology
China-Japan Union Hospital
Jilin University
Changchun 130033
People's Republic of China
;
_publ_contact_author_email     'qingzhao888@hotmail.com'
_publ_contact_author_fax     ?
_publ_contact_author_phone     '86 431 85182616-8307'
_publ_section_title
;
(<i>E</i>)-1-{6-[1-(2,6-Dimethylphenylimino)ethyl]pyridin-2-yl}ethanone
;
loop_
    _publ_author_name
    _publ_author_footnote
    _publ_author_address
    'Su, Qing' .
;
School of Chemistry
Jilin University
Changchun 130012
People's Republic of China
;
    'Zhao, Qing' .
;
Department of Neurology
China-Japan Union Hospital
Jilin University
Changchun 130033
People's Republic of China
;
data_I
_chemical_name_systematic
;
(<i>E</i>)-1-{6-[1-(2,6-Dimethylphenylimino)ethyl]pyridin-2-yl}ethanone
;
_chemical_name_common     ?
_chemical_formula_moiety     'C17 H18 N2 O'
_chemical_formula_sum     'C17 H18 N2 O'
_chemical_formula_iupac     'C17 H18 N2 O'
_chemical_formula_weight     266.33
_chemical_melting_point     ?
_symmetry_cell_setting     triclinic
_symmetry_space_group_name_H-M     'P -1'
_symmetry_space_group_name_Hall     '-P 1'
loop_
    _symmetry_equiv_pos_as_xyz
    'x, y, z'
    '-x, -y, -z'
_cell_length_a     6.2988(13)
_cell_length_b     7.9684(16)
_cell_length_c     16.009(3)
_cell_angle_alpha     99.57(3)
_cell_angle_beta     96.40(3)
_cell_angle_gamma     108.31(3)
_cell_volume     740.6(3)
_cell_formula_units_Z     2
_cell_measurement_reflns_used     5656
_cell_measurement_theta_min     3.29
_cell_measurement_theta_max     27.52
_cell_measurement_temperature     293(2)
_exptl_crystal_description     block
_exptl_crystal_colour     yellow
_exptl_crystal_size_max     0.48
_exptl_crystal_size_mid     0.39
_exptl_crystal_size_min     0.21
_exptl_crystal_density_diffrn     1.194
_exptl_crystal_density_meas     ?
_exptl_crystal_density_method     'not measured'
_exptl_crystal_F_000     284
_exptl_absorpt_coefficient_mu     0.075
_exptl_absorpt_correction_type     multi-scan
_exptl_absorpt_process_details
;
(ABSCOR; Higashi, 1995)
;
_exptl_absorpt_correction_T_min     0.9648
_exptl_absorpt_correction_T_max     0.9844
_exptl_special_details
;
;
_diffrn_ambient_temperature     293(2)
_diffrn_radiation_type     MoK\a
_diffrn_radiation_wavelength     0.71073
_diffrn_radiation_source     'fine-focus sealed tube'
_diffrn_radiation_monochromator     graphite
_diffrn_measurement_device_type     'Rigaku R-AXIS RAPID'
_diffrn_measurement_method     '\w scans'
_diffrn_detector_area_resol_mean     ?
_diffrn_reflns_number     7308
_diffrn_reflns_av_R_equivalents     0.0173
_diffrn_reflns_av_sigmaI/netI     0.0225
_diffrn_reflns_theta_min     3.29
_diffrn_reflns_theta_max     27.48
_diffrn_reflns_theta_full     27.00
_diffrn_measured_fraction_theta_max     0.989
_diffrn_measured_fraction_theta_full     0.993
_diffrn_reflns_limit_h_min     -8
_diffrn_reflns_limit_h_max     8
_diffrn_reflns_limit_k_min     -10
_diffrn_reflns_limit_k_max     10
_diffrn_reflns_limit_l_min     -20
_diffrn_reflns_limit_l_max     20
_diffrn_standards_number     0
_diffrn_standards_interval_count     0
_diffrn_standards_interval_time     0
_diffrn_standards_decay_%     0
_refine_special_details
;
Refinement of <i>F</i>^2^ against ALL reflections. The weighted <i>R</i>-factor
<i>wR</i> and goodness of fit <i>S</i> are based on <i>F</i>^2^, conventional
<i>R</i>-factors <i>R</i> are based on <i>F</i>, with <i>F</i> set to zero for
negative <i>F</i>^2^. The threshold expression of <i>F</i>^2^ >
\s(<i>F</i>^2^) is used only for calculating <i>R</i>-factors(gt) <i>etc</i>.
and is not relevant to the choice of reflections for refinement.
<i>R</i>-factors based on <i>F</i>^2^ are statistically about twice as large
as those based on <i>F</i>, and <i>R</i>- factors based on ALL data will be
even larger.
;
_reflns_number_total     3359
_reflns_number_gt     2372
_reflns_threshold_expression     I>2sigma(I)
_refine_ls_structure_factor_coef     Fsqd
_refine_ls_matrix_type     full
_refine_ls_R_factor_all     0.0659
_refine_ls_R_factor_gt     0.0479
_refine_ls_wR_factor_gt     0.1324
_refine_ls_wR_factor_ref     0.1432
_refine_ls_goodness_of_fit_ref     1.062
_refine_ls_restrained_S_all     1.062
_refine_ls_number_reflns     3359
_refine_ls_number_parameters     185
_refine_ls_number_restraints     0
_refine_ls_hydrogen_treatment     constr
_refine_ls_weighting_scheme     calc
_refine_ls_weighting_details
         'calc w=1/[\s^2^(Fo^2^)+(0.0800P)^2^+0.0412P] where P=(Fo^2^+2Fc^2^)/3'
_atom_sites_solution_hydrogens     geom
_atom_sites_solution_primary     direct
_atom_sites_solution_secondary     difmap
_refine_ls_shift/su_max     0.000
_refine_ls_shift/su_mean     0.000
_refine_diff_density_max     0.257
_refine_diff_density_min     -0.127
_refine_ls_extinction_method     none
_refine_ls_extinction_coef     ?
loop_
    _atom_type_symbol
    _atom_type_description
    _atom_type_scat_dispersion_real
    _atom_type_scat_dispersion_imag
    _atom_type_scat_source
    'C' 'C' 0.0033 0.0016
                         'International Tables Vol C Tables 4.2.6.8 and 6.1.1.4'
    'H' 'H' 0.0000 0.0000
                         'International Tables Vol C Tables 4.2.6.8 and 6.1.1.4'
    'N' 'N' 0.0061 0.0033
                         'International Tables Vol C Tables 4.2.6.8 and 6.1.1.4'
    'O' 'O' 0.0106 0.0060
                         'International Tables Vol C Tables 4.2.6.8 and 6.1.1.4'
_computing_data_collection     'RAPID-AUTO (Rigaku, 1998)'
_computing_cell_refinement     'RAPID-AUTO (Rigaku, 1998)'
_computing_data_reduction     'RAPID-AUTO (Rigaku, 1998)'
_computing_structure_solution     'SHELXS97 (Sheldrick, 2008)'
_computing_structure_refinement     'SHELXL97 (Sheldrick, 2008)'
_computing_molecular_graphics     'SHELXTL (Sheldrick, 2008)'
_computing_publication_material     'SHELXTL (Sheldrick, 2008)'
loop_
    _atom_site_type_symbol
    _atom_site_label
    _atom_site_fract_x
    _atom_site_fract_y
    _atom_site_fract_z
    _atom_site_U_iso_or_equiv
    _atom_site_adp_type
    _atom_site_calc_flag
    _atom_site_refinement_flags
    _atom_site_occupancy
    _atom_site_symmetry_multiplicity
    _atom_site_disorder_assembly
    _atom_site_disorder_group
    O O1 -0.1379(2) -0.37717(16) 0.54963(7) 0.0681(3) Uani d . 1 1 . .
    N N1 -0.01368(18) -0.15963(14) 0.37828(7) 0.0422(3) Uani d . 1 1 . .
    N N2 -0.0626(2) 0.02226(15) 0.19274(7) 0.0471(3) Uani d . 1 1 . .
    C C1 -0.1418(2) -0.27314(17) 0.42051(9) 0.0434(3) Uani d . 1 1 . .
    C C2 -0.3694(2) -0.37081(19) 0.39062(10) 0.0531(4) Uani d . 1 1 . .
    H H2 -0.4536 -0.4474 0.4220 0.064 Uiso calc R 1 1 . .
    C C3 -0.4679(3) -0.3518(2) 0.31350(11) 0.0607(4) Uani d . 1 1 . .
    H H3 -0.6201 -0.4171 0.2914 0.073 Uiso calc R 1 1 . .
    C C4 -0.3396(2) -0.23533(19) 0.26906(10) 0.0524(4) Uani d . 1 1 . .
    H H4 -0.4038 -0.2206 0.2168 0.063 Uiso calc R 1 1 . .
    C C5 -0.1126(2) -0.14023(16) 0.30375(8) 0.0410(3) Uani d . 1 1 . .
    C C6 -0.0265(3) -0.28860(19) 0.50480(9) 0.0494(3) Uani d . 1 1 . .
    C C7 0.2229(3) -0.1950(2) 0.53064(10) 0.0616(4) Uani d . 1 1 . .
    H H7A 0.2725 -0.2148 0.5859 0.092 Uiso calc R 1 1 . .
    H H7B 0.2578 -0.0676 0.5338 0.092 Uiso calc R 1 1 . .
    H H7C 0.2994 -0.2421 0.4889 0.092 Uiso calc R 1 1 . .
    C C8 0.0334(2) -0.00400(16) 0.26111(8) 0.0410(3) Uani d . 1 1 . .
    C C9 0.2751(2) 0.0919(2) 0.30375(10) 0.0543(4) Uani d . 1 1 . .
    H H9A 0.3439 0.1871 0.2753 0.081 Uiso calc R 1 1 . .
    H H9B 0.3561 0.0078 0.3003 0.081 Uiso calc R 1 1 . .
    H H9C 0.2806 0.1426 0.3630 0.081 Uiso calc R 1 1 . .
    C C10 0.0553(2) 0.15611(17) 0.14995(8) 0.0445(3) Uani d . 1 1 . .
    C C11 0.0037(2) 0.31576(18) 0.15929(9) 0.0496(3) Uani d . 1 1 . .
    C C12 0.1034(3) 0.4428(2) 0.11335(11) 0.0632(4) Uani d . 1 1 . .
    H H12 0.0720 0.5502 0.1193 0.076 Uiso calc R 1 1 . .
    C C13 0.2480(3) 0.4132(2) 0.05903(12) 0.0746(5) Uani d . 1 1 . .
    H H13 0.3128 0.4997 0.0283 0.090 Uiso calc R 1 1 . .
    C C14 0.2970(3) 0.2554(3) 0.05017(12) 0.0724(5) Uani d . 1 1 . .
    H H14 0.3953 0.2366 0.0133 0.087 Uiso calc R 1 1 . .
    C C15 0.2030(3) 0.1238(2) 0.09492(9) 0.0545(4) Uani d . 1 1 . .
    C C16 -0.1539(3) 0.3483(2) 0.21889(13) 0.0713(5) Uani d . 1 1 . .
    H H16A -0.0827 0.3648 0.2773 0.107 Uiso calc R 1 1 . .
    H H16B -0.2920 0.2460 0.2060 0.107 Uiso calc R 1 1 . .
    H H16C -0.1879 0.4547 0.2114 0.107 Uiso calc R 1 1 . .
    C C17 0.2582(4) -0.0483(2) 0.08336(12) 0.0711(5) Uani d . 1 1 . .
    H H17A 0.2760 -0.0826 0.0249 0.107 Uiso calc R 1 1 . .
    H H17B 0.1370 -0.1427 0.0966 0.107 Uiso calc R 1 1 . .
    H H17C 0.3968 -0.0294 0.1212 0.107 Uiso calc R 1 1 . .
loop_
    _atom_site_aniso_label
    _atom_site_aniso_U_11
    _atom_site_aniso_U_22
    _atom_site_aniso_U_33
    _atom_site_aniso_U_12
    _atom_site_aniso_U_13
    _atom_site_aniso_U_23
    O1 0.0754(8) 0.0750(7) 0.0612(6) 0.0197(6) 0.0261(6) 0.0361(6)
    N1 0.0402(6) 0.0407(6) 0.0481(6) 0.0116(5) 0.0132(5) 0.0164(5)
    N2 0.0446(6) 0.0447(6) 0.0520(6) 0.0100(5) 0.0094(5) 0.0201(5)
    C1 0.0459(7) 0.0389(6) 0.0500(7) 0.0144(6) 0.0172(6) 0.0162(5)
    C2 0.0467(8) 0.0496(8) 0.0653(9) 0.0088(6) 0.0208(7) 0.0255(7)
    C3 0.0391(8) 0.0600(9) 0.0748(10) 0.0014(6) 0.0079(7) 0.0239(8)
    C4 0.0440(8) 0.0520(8) 0.0586(8) 0.0087(6) 0.0061(6) 0.0217(7)
    C5 0.0396(7) 0.0381(6) 0.0473(7) 0.0121(5) 0.0119(5) 0.0140(5)
    C6 0.0586(9) 0.0457(7) 0.0500(7) 0.0195(6) 0.0178(6) 0.0174(6)
    C7 0.0593(10) 0.0645(9) 0.0594(9) 0.0157(8) 0.0052(7) 0.0225(7)
    C8 0.0399(7) 0.0380(6) 0.0467(7) 0.0116(5) 0.0121(5) 0.0133(5)
    C9 0.0433(8) 0.0586(8) 0.0565(8) 0.0048(6) 0.0096(6) 0.0236(7)
    C10 0.0421(7) 0.0430(7) 0.0462(7) 0.0081(6) 0.0054(6) 0.0177(6)
    C11 0.0490(8) 0.0449(7) 0.0533(8) 0.0125(6) 0.0049(6) 0.0155(6)
    C12 0.0712(11) 0.0462(8) 0.0739(10) 0.0168(7) 0.0091(8) 0.0255(7)
    C13 0.0807(13) 0.0666(11) 0.0852(12) 0.0158(9) 0.0293(10) 0.0481(9)
    C14 0.0790(12) 0.0786(11) 0.0771(11) 0.0297(10) 0.0398(10) 0.0411(9)
    C15 0.0587(9) 0.0548(8) 0.0557(8) 0.0198(7) 0.0171(7) 0.0221(7)
    C16 0.0746(12) 0.0665(10) 0.0844(12) 0.0338(9) 0.0261(9) 0.0204(9)
    C17 0.0866(13) 0.0702(11) 0.0733(11) 0.0400(10) 0.0308(9) 0.0236(9)
_geom_special_details
;
All e.s.d.'s (except the e.s.d. in the dihedral angle between two l.s. planes)
are estimated using the full covariance matrix. The cell e.s.d.'s are taken
into account individually in the estimation of e.s.d.'s in distances, angles
and torsion angles; correlations between e.s.d.'s in cell parameters are only
used when they are defined by crystal symmetry. An approximate (isotropic)
treatment of cell e.s.d.'s is used for estimating e.s.d.'s involving l.s.
planes.
;
loop_
    _geom_bond_atom_site_label_1
    _geom_bond_atom_site_label_2
    _geom_bond_site_symmetry_2
    _geom_bond_distance
    _geom_bond_publ_flag
    O1 C6 . 1.2147(17) ?
    N1 C5 . 1.3386(18) ?
    N1 C1 . 1.3388(16) ?
    N2 C8 . 1.2712(17) ?
    N2 C10 . 1.4202(16) ?
    C1 C2 . 1.383(2) ?
    C1 C6 . 1.502(2) ?
    C2 C3 . 1.372(2) ?
    C2 H2 . 0.9300 ?
    C3 C4 . 1.377(2) ?
    C3 H3 . 0.9300 ?
    C4 C5 . 1.389(2) ?
    C4 H4 . 0.9300 ?
    C5 C8 . 1.4997(17) ?
    C6 C7 . 1.487(2) ?
    C7 H7A . 0.9600 ?
    C7 H7B . 0.9600 ?
    C7 H7C . 0.9600 ?
    C8 C9 . 1.494(2) ?
    C9 H9A . 0.9600 ?
    C9 H9B . 0.9600 ?
    C9 H9C . 0.9600 ?
    C10 C11 . 1.3977(19) ?
    C10 C15 . 1.4022(19) ?
    C11 C12 . 1.382(2) ?
    C11 C16 . 1.501(2) ?
    C12 C13 . 1.373(3) ?
    C12 H12 . 0.9300 ?
    C13 C14 . 1.375(3) ?
    C13 H13 . 0.9300 ?
    C14 C15 . 1.384(2) ?
    C14 H14 . 0.9300 ?
    C15 C17 . 1.506(2) ?
    C16 H16A . 0.9600 ?
    C16 H16B . 0.9600 ?
    C16 H16C . 0.9600 ?
    C17 H17A . 0.9600 ?
    C17 H17B . 0.9600 ?
    C17 H17C . 0.9600 ?
loop_
    _geom_angle_atom_site_label_1
    _geom_angle_atom_site_label_2
    _geom_angle_atom_site_label_3
    _geom_angle_site_symmetry_1
    _geom_angle_site_symmetry_3
    _geom_angle
    _geom_angle_publ_flag
    C5 N1 C1 . . 117.90(12) ?
    C8 N2 C10 . . 121.37(12) ?
    N1 C1 C2 . . 123.17(13) ?
    N1 C1 C6 . . 116.46(12) ?
    C2 C1 C6 . . 120.37(12) ?
    C3 C2 C1 . . 118.35(13) ?
    C3 C2 H2 . . 120.8 ?
    C1 C2 H2 . . 120.8 ?
    C2 C3 C4 . . 119.49(14) ?
    C2 C3 H3 . . 120.3 ?
    C4 C3 H3 . . 120.3 ?
    C3 C4 C5 . . 118.80(14) ?
    C3 C4 H4 . . 120.6 ?
    C5 C4 H4 . . 120.6 ?
    N1 C5 C4 . . 122.27(12) ?
    N1 C5 C8 . . 116.15(12) ?
    C4 C5 C8 . . 121.54(12) ?
    O1 C6 C7 . . 121.86(14) ?
    O1 C6 C1 . . 119.54(14) ?
    C7 C6 C1 . . 118.60(12) ?
    C6 C7 H7A . . 109.5 ?
    C6 C7 H7B . . 109.5 ?
    H7A C7 H7B . . 109.5 ?
    C6 C7 H7C . . 109.5 ?
    H7A C7 H7C . . 109.5 ?
    H7B C7 H7C . . 109.5 ?
    N2 C8 C9 . . 125.99(12) ?
    N2 C8 C5 . . 116.51(12) ?
    C9 C8 C5 . . 117.47(12) ?
    C8 C9 H9A . . 109.5 ?
    C8 C9 H9B . . 109.5 ?
    H9A C9 H9B . . 109.5 ?
    C8 C9 H9C . . 109.5 ?
    H9A C9 H9C . . 109.5 ?
    H9B C9 H9C . . 109.5 ?
    C11 C10 C15 . . 121.17(12) ?
    C11 C10 N2 . . 117.17(12) ?
    C15 C10 N2 . . 121.46(12) ?
    C12 C11 C10 . . 118.41(14) ?
    C12 C11 C16 . . 121.22(14) ?
    C10 C11 C16 . . 120.37(13) ?
    C13 C12 C11 . . 121.19(15) ?
    C13 C12 H12 . . 119.4 ?
    C11 C12 H12 . . 119.4 ?
    C12 C13 C14 . . 119.88(14) ?
    C12 C13 H13 . . 120.1 ?
    C14 C13 H13 . . 120.1 ?
    C13 C14 C15 . . 121.44(15) ?
    C13 C14 H14 . . 119.3 ?
    C15 C14 H14 . . 119.3 ?
    C14 C15 C10 . . 117.91(14) ?
    C14 C15 C17 . . 120.26(14) ?
    C10 C15 C17 . . 121.82(13) ?
    C11 C16 H16A . . 109.5 ?
    C11 C16 H16B . . 109.5 ?
    H16A C16 H16B . . 109.5 ?
    C11 C16 H16C . . 109.5 ?
    H16A C16 H16C . . 109.5 ?
    H16B C16 H16C . . 109.5 ?
    C15 C17 H17A . . 109.5 ?
    C15 C17 H17B . . 109.5 ?
    H17A C17 H17B . . 109.5 ?
    C15 C17 H17C . . 109.5 ?
    H17A C17 H17C . . 109.5 ?
    H17B C17 H17C . . 109.5 ?
loop_
    _geom_torsion_atom_site_label_1
    _geom_torsion_atom_site_label_2
    _geom_torsion_atom_site_label_3
    _geom_torsion_atom_site_label_4
    _geom_torsion_site_symmetry_1
    _geom_torsion_site_symmetry_2
    _geom_torsion_site_symmetry_3
    _geom_torsion_site_symmetry_4
    _geom_torsion
    _geom_torsion_publ_flag
    C5 N1 C1 C2 . . . . 0.26(19) ?
    C5 N1 C1 C6 . . . . -178.75(11) ?
    N1 C1 C2 C3 . . . . 0.7(2) ?
    C6 C1 C2 C3 . . . . 179.71(13) ?
    C1 C2 C3 C4 . . . . -0.9(2) ?
    C2 C3 C4 C5 . . . . 0.2(2) ?
    C1 N1 C5 C4 . . . . -1.06(19) ?
    C1 N1 C5 C8 . . . . 176.62(10) ?
    C3 C4 C5 N1 . . . . 0.9(2) ?
    C3 C4 C5 C8 . . . . -176.71(12) ?
    N1 C1 C6 O1 . . . . 173.71(12) ?
    C2 C1 C6 O1 . . . . -5.3(2) ?
    N1 C1 C6 C7 . . . . -6.63(18) ?
    C2 C1 C6 C7 . . . . 174.33(13) ?
    C10 N2 C8 C9 . . . . -2.1(2) ?
    C10 N2 C8 C5 . . . . 176.01(11) ?
    N1 C5 C8 N2 . . . . -176.33(11) ?
    C4 C5 C8 N2 . . . . 1.38(18) ?
    N1 C5 C8 C9 . . . . 1.94(17) ?
    C4 C5 C8 C9 . . . . 179.65(12) ?
    C8 N2 C10 C11 . . . . -104.44(15) ?
    C8 N2 C10 C15 . . . . 80.74(18) ?
    C15 C10 C11 C12 . . . . -0.5(2) ?
    N2 C10 C11 C12 . . . . -175.34(13) ?
    C15 C10 C11 C16 . . . . -179.67(15) ?
    N2 C10 C11 C16 . . . . 5.5(2) ?
    C10 C11 C12 C13 . . . . 0.7(2) ?
    C16 C11 C12 C13 . . . . 179.82(18) ?
    C11 C12 C13 C14 . . . . -0.5(3) ?
    C12 C13 C14 C15 . . . . 0.1(3) ?
    C13 C14 C15 C10 . . . . 0.0(3) ?
    C13 C14 C15 C17 . . . . 179.49(18) ?
    C11 C10 C15 C14 . . . . 0.2(2) ?
    N2 C10 C15 C14 . . . . 174.78(15) ?
    C11 C10 C15 C17 . . . . -179.28(15) ?
    N2 C10 C15 C17 . . . . -4.7(2) ?
loop_
    _geom_hbond_atom_site_label_D
    _geom_hbond_atom_site_label_H
    _geom_hbond_atom_site_label_A
    _geom_hbond_site_symmetry_A
    _geom_hbond_distance_DH
    _geom_hbond_distance_HA
    _geom_hbond_distance_DA
    _geom_hbond_angle_DHA
    _geom_hbond_publ_flag
    C2 H2 O1 2_446 0.93 2.64 3.459(2) 147 y
    C9 H9C O1 2_556 0.96 2.59 3.366(2) 138 y
