# Supplementary material for: (E)-1-{6-[1-(2,6-Dimethyl­phenyl­imino)­eth­yl]pyridin-2-yl}ethanone
Source: Acta Crystallogr Sect E Struct Rep Online. 2012 Jan 11;68(Pt 2):o360. doi: 10.1107/S1600536811056327 (PMC3275042; doi:10.1107/S1600536811056327)
Supplement: Supplementary file 2 [file e-68-0o360-Isup2.hkl]

# 
# h,k,l, Fc-squared, Fo-squared, sigma(Fo-squared) and status flag 
# 
data_I
_shelx_title ' zhaoq in P-1' 
_shelx_refln_list_code          4 
_shelx_F_calc_maximum       94.60 
_exptl_crystal_F_000       284.00 
_reflns_d_resolution_high  0.7700 
 
loop_ 
 _symmetry_equiv_pos_as_xyz 
 'x, y, z' 
 '-x, -y, -z' 
 
_cell_length_a     6.2988 
_cell_length_b     7.9684 
_cell_length_c    16.0086 
_cell_angle_alpha  99.566 
_cell_angle_beta   96.397 
_cell_angle_gamma 108.310 
 
_shelx_F_squared_multiplier     1.000 
 
loop_ 
 _refln_index_h 
 _refln_index_k 
 _refln_index_l 
 _refln_F_squared_calc 
 _refln_F_squared_meas 
 _refln_F_squared_sigma 
 _refln_observed_status 
   1   0   0     5226.21     5238.93     55.53 o 
   2   0   0        0.86        0.99      0.43 o 
   3   0   0      157.42      177.73      1.75 o 
   4   0   0       31.92       32.30      0.78 o 
   5   0   0        0.03        0.35      0.77 o 
   6   0   0        5.51        6.04      1.09 o 
   7   0   0        0.71        0.56      0.69 o 
  -7   1   0        1.16        2.12      0.71 o 
  -6   1   0       16.66       13.59      0.93 o 
  -5   1   0        0.02        0.15      0.55 o 
  -4   1   0      415.66      421.09      3.99 o 
  -3   1   0     1153.35     1254.21     13.81 o 
  -2   1   0        0.34        0.77      0.69 o 
  -1   1   0     4659.22     4618.27     48.17 o 
   1   1   0      464.54      503.86      4.25 o 
   2   1   0        8.74       10.93      0.60 o 
   3   1   0        1.75        4.17      0.54 o 
   4   1   0        4.34        5.65      1.03 o 
   5   1   0        0.82        1.03      0.68 o 
   6   1   0        1.47        1.14      1.20 o 
   7   1   0        4.96        3.49      1.01 o 
  -8   2   0        0.00        0.26      0.69 o 
  -7   2   0        1.66        0.25      0.54 o 
  -6   2   0       32.24       31.11      1.14 o 
  -5   2   0        9.04        7.55      0.88 o 
  -4   2   0       32.96       33.10      0.76 o 
  -3   2   0       26.97       22.83      0.57 o 
  -2   2   0       77.35       73.83      0.71 o 
  -1   2   0       40.46       43.04      0.60 o 
   0   2   0      340.90      337.49      3.73 o 
   1   2   0       88.73       85.96      2.05 o 
   2   2   0       17.74       16.10      0.61 o 
   3   2   0        0.45        0.16      0.40 o 
   4   2   0        8.54        8.16      0.80 o 
   5   2   0        6.07        5.00      0.95 o 
   6   2   0       22.00       21.04      0.98 o 
  -8   3   0        0.65        0.54      0.61 o 
  -7   3   0        1.44        1.38      0.78 o 
  -6   3   0        5.52        6.47      0.64 o 
  -5   3   0        7.13        6.67      0.59 o 
  -4   3   0       45.82       44.67      0.76 o 
  -3   3   0        5.24        2.74      0.45 o 
  -2   3   0      486.11      503.16      4.55 o 
  -1   3   0       92.12       76.39      0.56 o 
   0   3   0      200.52      203.79      1.80 o 
   1   3   0       34.76       32.63      0.77 o 
   2   3   0       12.69       11.28      0.59 o 
   3   3   0        7.46        9.09      0.77 o 
   4   3   0        9.52        8.74      0.86 o 
   5   3   0        2.31        2.57      0.67 o 
   6   3   0        5.90        8.47      1.15 o 
  -8   4   0        2.30        2.91      0.70 o 
  -7   4   0        0.10        0.79      0.62 o 
  -6   4   0        0.05        0.25      0.47 o 
  -5   4   0        6.96        6.50      0.56 o 
  -4   4   0        9.12       10.74      2.14 o 
  -3   4   0       68.01       67.06      0.82 o 
  -2   4   0       22.24       19.60      0.38 o 
  -1   4   0       83.06       85.69      0.68 o 
   0   4   0       83.40       90.81      2.50 o 
   1   4   0       16.52       17.68      0.70 o 
   2   4   0       37.02       38.35      1.11 o 
   3   4   0      113.34      114.16      1.52 o 
   4   4   0       15.26       15.96      0.89 o 
   5   4   0        0.00        0.56      0.63 o 
  -8   5   0        0.03        0.26      0.75 o 
  -7   5   0       10.36       11.31      0.90 o 
  -6   5   0       26.36       27.25      0.92 o 
  -5   5   0       45.76       47.39      0.82 o 
  -4   5   0       17.34       16.28      0.69 o 
  -3   5   0        8.90       11.95      0.49 o 
  -2   5   0        4.18        5.04      0.44 o 
  -1   5   0        3.99        3.49      0.53 o 
   0   5   0       44.15       39.79      0.55 o 
   1   5   0        1.45        1.18      0.36 o 
   2   5   0        9.82        9.38      0.89 o 
   3   5   0       32.01       33.35      1.25 o 
   4   5   0        0.13        0.24      1.49 o 
   5   5   0       11.44       13.98      1.37 o 
  -7   6   0        0.06       -0.33      0.56 o 
  -6   6   0        1.16        0.60      0.44 o 
  -5   6   0        0.00       -0.05      0.37 o 
  -4   6   0        0.68        0.87      0.63 o 
  -3   6   0        6.38        4.36      0.45 o 
  -2   6   0       13.46       14.30      0.34 o 
  -1   6   0        8.24        8.55      0.54 o 
   0   6   0       29.63       28.72      0.57 o 
   1   6   0      202.28      202.81      3.75 o 
   2   6   0      334.12      335.66      3.35 o 
   3   6   0        5.95        5.25      0.94 o 
   4   6   0       14.05       15.01      1.28 o 
  -7   7   0        1.87        1.91      0.53 o 
  -6   7   0        0.11        0.36      0.43 o 
  -5   7   0        3.02        3.68      0.44 o 
  -4   7   0        4.65        3.15      0.45 o 
  -3   7   0       45.20       37.73      1.37 o 
  -2   7   0       57.74       53.87      2.19 o 
  -1   7   0       16.23       16.60      0.62 o 
   0   7   0       47.08       46.80      0.60 o 
   1   7   0      297.70      291.39      4.67 o 
   2   7   0       22.18       18.91      0.88 o 
   3   7   0        0.02       -0.29      0.82 o 
  -6   8   0        1.34        0.77      0.60 o 
  -5   8   0        5.21        5.66      0.72 o 
  -4   8   0       21.22       25.24      1.09 o 
  -3   8   0        0.88        0.66      0.37 o 
  -2   8   0       20.34       24.71      1.61 o 
  -1   8   0        0.70        1.01      0.31 o 
   0   8   0       11.77       12.34      0.61 o 
   1   8   0        1.69        1.45      0.57 o 
   2   8   0       10.43       10.91      1.46 o 
  -6   9   0        0.38       -0.58      0.58 o 
  -5   9   0        4.56        3.37      0.69 o 
  -4   9   0        1.43        0.10      0.44 o 
  -3   9   0        0.20        0.79      0.65 o 
  -2   9   0        0.23        0.19      0.63 o 
  -1   9   0        0.49        0.73      0.31 o 
   0   9   0        0.07        0.17      0.49 o 
   1   9   0        4.05        4.65      1.12 o 
  -4  10   0        1.00       -0.02      0.65 o 
  -3  10   0        0.33        1.11      0.72 o 
  -2  10   0        0.50        0.29      0.58 o 
   1 -10   1        1.03        0.88      0.65 o 
   2 -10   1        5.08        6.05      0.83 o 
   3 -10   1        0.06       -0.26      0.72 o 
   4 -10   1        0.24       -0.25      0.61 o 
  -1  -9   1       18.26       19.89      1.40 o 
   0  -9   1        0.47        0.45      0.68 o 
   1  -9   1        3.12        2.22      0.52 o 
   2  -9   1        0.10       -0.12      0.67 o 
   3  -9   1        8.21        7.96      0.87 o 
   4  -9   1        1.44        1.18      0.37 o 
   5  -9   1        2.45        1.74      0.77 o 
   6  -9   1        0.68        1.00      0.54 o 
  -2  -8   1        5.40        5.91      0.74 o 
  -1  -8   1       12.81       12.11      0.95 o 
   0  -8   1        8.42        8.90      0.45 o 
   1  -8   1        4.14        1.80      1.22 o 
   2  -8   1        5.76        7.87      0.82 o 
   3  -8   1        6.38        5.13      0.46 o 
   4  -8   1       13.98       12.11      0.65 o 
   5  -8   1        0.56        0.54      0.42 o 
   6  -8   1        7.46        8.55      0.66 o 
  -3  -7   1        0.12        0.36      1.47 o 
  -2  -7   1        6.59        6.69      0.68 o 
  -1  -7   1        0.76        0.19      0.36 o 
   0  -7   1       24.81       26.24      0.53 o 
   1  -7   1        2.15        2.45      0.58 o 
   2  -7   1       16.44       16.07      0.64 o 
   3  -7   1        2.70        0.60      0.47 o 
   4  -7   1       24.75       26.08      0.79 o 
   5  -7   1       17.48       17.60      0.65 o 
   6  -7   1       16.41       17.58      1.04 o 
   7  -7   1       37.44       38.65      1.09 o 
  -4  -6   1        2.25        2.86      1.06 o 
  -3  -6   1        0.32        0.89      0.84 o 
  -2  -6   1        0.04        0.30      0.28 o 
  -1  -6   1       27.87       30.67      1.18 o 
   0  -6   1       25.38       23.83      0.68 o 
   1  -6   1       44.87       48.67      0.85 o 
   2  -6   1       47.69       48.73      1.10 o 
   3  -6   1       53.65       55.69      0.84 o 
   4  -6   1       72.48       73.24      1.22 o 
   5  -6   1        0.42        0.65      0.45 o 
   6  -6   1        9.82       12.46      1.14 o 
   7  -6   1        0.04       -0.14      0.59 o 
  -5  -5   1        6.09        7.05      1.30 o 
  -4  -5   1        0.02        0.67      0.89 o 
  -3  -5   1        0.01       -0.10      0.79 o 
  -2  -5   1      113.41      109.11      2.94 o 
  -1  -5   1       11.01       10.82      0.78 o 
   0  -5   1        0.07        0.22      0.20 o 
   1  -5   1       53.56       47.49      0.52 o 
   2  -5   1       13.70       10.62      0.39 o 
   3  -5   1        8.09        6.95      0.57 o 
   4  -5   1       12.27       12.94      0.59 o 
   5  -5   1       54.27       57.15      1.14 o 
   6  -5   1       22.96       22.33      0.86 o 
   7  -5   1        0.03       -0.12      0.57 o 
  -6  -4   1        0.18        0.06      0.72 o 
  -5  -4   1        2.57        2.69      0.84 o 
  -4  -4   1        3.55        3.32      0.61 o 
  -3  -4   1       98.35      102.40      3.10 o 
  -2  -4   1       60.59       60.25      1.95 o 
  -1  -4   1      120.72      112.48      1.68 o 
   0  -4   1      160.32      158.12      2.01 o 
   1  -4   1       76.05       87.01      0.69 o 
   2  -4   1        0.26        0.67      0.32 o 
   3  -4   1       74.07       78.62      1.03 o 
   4  -4   1        0.28        0.29      0.51 o 
   5  -4   1       21.71       24.74      0.70 o 
   6  -4   1        8.78        9.42      0.89 o 
   7  -4   1       10.87       12.67      1.23 o 
   8  -4   1        1.35        0.67      0.75 o 
  -6  -3   1        0.42        0.87      0.76 o 
  -5  -3   1        3.23        5.95      0.70 o 
  -4  -3   1       35.95       35.12      1.08 o 
  -3  -3   1        0.46        0.88      0.47 o 
  -2  -3   1      264.02      271.93      5.29 o 
  -1  -3   1       66.74       49.06      0.96 o 
   0  -3   1       81.71       71.12      0.77 o 
   1  -3   1       38.36       41.53      0.53 o 
   2  -3   1        9.68       12.28      0.36 o 
   3  -3   1      158.20      151.92      1.57 o 
   4  -3   1        4.25        2.94      0.97 o 
   5  -3   1        0.01        0.03      0.69 o 
   6  -3   1        0.61        0.70      0.70 o 
   7  -3   1        5.17        6.01      0.96 o 
   8  -3   1        0.57        0.14      0.66 o 
  -7  -2   1        5.72        2.89      1.60 o 
  -6  -2   1       19.25       20.53      1.16 o 
  -5  -2   1        0.01        0.23      0.55 o 
  -4  -2   1       65.07       62.47      1.33 o 
  -3  -2   1       56.13       55.48      1.02 o 
  -2  -2   1      148.53      157.67      1.89 o 
  -1  -2   1        0.04        0.10      0.41 o 
   0  -2   1      734.64      769.61     14.69 o 
   1  -2   1      584.26      564.71      3.91 o 
   2  -2   1       21.00       24.58      0.71 o 
   3  -2   1       42.55       34.97      0.71 o 
   4  -2   1        0.32        0.63      0.61 o 
   5  -2   1        0.38        0.76      0.58 o 
   6  -2   1        0.27        0.41      0.58 o 
   7  -2   1        5.53        8.76      1.40 o 
  -7  -1   1        1.56        2.91      1.08 o 
  -6  -1   1        7.11        7.64      0.78 o 
  -5  -1   1        0.01        0.08      0.50 o 
  -4  -1   1        1.74        1.23      0.49 o 
  -3  -1   1        2.65        3.72      0.41 o 
  -2  -1   1      112.58      111.06      1.26 o 
  -1  -1   1      682.75      709.00      6.40 o 
   1  -1   1       80.24       73.83      0.80 o 
   2  -1   1       32.97       33.56      6.97 o 
   3  -1   1      192.52      204.20      5.35 o 
   4  -1   1       25.35       24.16      0.93 o 
   5  -1   1       19.14       23.95      1.47 o 
   6  -1   1        0.44        0.19      0.77 o 
   7  -1   1        9.30        8.34      1.48 o 
  -7   0   1        4.33        2.50      1.15 o 
  -6   0   1        3.75        4.28      0.89 o 
  -5   0   1       15.04       16.08      1.09 o 
  -4   0   1       84.66       89.07      1.37 o 
  -3   0   1      124.95      137.66      1.56 o 
  -2   0   1      227.16      209.48      2.21 o 
  -1   0   1       21.39       19.63      0.57 o 
   1   0   1       18.04       16.94      0.42 o 
   2   0   1      182.45      155.31      1.95 o 
   3   0   1      323.66      335.82      6.03 o 
   4   0   1        1.14        2.64      0.64 o 
   5   0   1       68.30       55.49      1.17 o 
   6   0   1       25.42       21.69      0.92 o 
   7   0   1        1.49        2.14      0.90 o 
  -7   1   1        0.21        0.18      0.51 o 
  -6   1   1       26.82       24.15      0.85 o 
  -5   1   1       32.05       31.37      1.08 o 
  -4   1   1      198.05      197.48      2.24 o 
  -3   1   1      866.25      944.88      8.55 o 
  -2   1   1      132.45      131.76      1.62 o 
  -1   1   1      167.15      164.29      1.59 o 
   0   1   1       17.42       17.15      0.48 o 
   1   1   1     1530.32     1684.64     15.44 o 
   2   1   1      788.49      869.32      7.90 o 
   3   1   1      238.59      251.11      2.38 o 
   4   1   1       31.52       35.18      0.86 o 
   5   1   1       39.66       36.74      1.21 o 
   6   1   1        0.01        0.38      0.64 o 
   7   1   1        7.48        9.49      1.00 o 
  -8   2   1        6.76        7.79      0.83 o 
  -7   2   1       25.72       24.69      0.78 o 
  -6   2   1       10.65        8.49      0.62 o 
  -5   2   1       14.81       17.54      0.65 o 
  -4   2   1       96.44       94.09      1.18 o 
  -3   2   1        0.89        0.35      0.39 o 
  -2   2   1       50.14       44.02      0.53 o 
  -1   2   1     6744.47     7451.01     60.55 o 
   0   2   1     1224.65     1397.72     12.41 o 
   1   2   1      153.45      138.73      1.40 o 
   2   2   1        0.08        1.17      0.40 o 
   3   2   1       49.06       50.68      0.93 o 
   4   2   1        1.96        1.88      0.58 o 
   5   2   1       23.28       21.60      0.87 o 
   6   2   1        0.44        0.08      0.81 o 
  -8   3   1        6.40        4.94      0.78 o 
  -7   3   1        1.70        1.27      0.54 o 
  -6   3   1        1.11        1.08      0.44 o 
  -5   3   1       11.68       14.95      1.63 o 
  -4   3   1      147.64      158.03      2.84 o 
  -3   3   1       52.37       50.37      0.80 o 
  -2   3   1      137.83      151.57      1.00 o 
  -1   3   1      423.88      408.90      4.79 o 
   0   3   1      275.04      279.25      6.10 o 
   1   3   1       40.41       38.52      0.82 o 
   2   3   1        0.23       -0.25      0.43 o 
   3   3   1       27.67       28.26      0.91 o 
   4   3   1       23.51       23.01      0.96 o 
   5   3   1       15.27       13.40      1.04 o 
   6   3   1        0.16        0.52      0.73 o 
  -8   4   1        0.31       -0.51      0.57 o 
  -7   4   1        0.15       -0.11      0.47 o 
  -6   4   1       20.06       21.15      0.88 o 
  -5   4   1       95.28       89.30      1.24 o 
  -4   4   1       57.45       53.55      1.07 o 
  -3   4   1       25.60       21.18      0.49 o 
  -2   4   1       87.49       93.94      0.74 o 
  -1   4   1      901.97     1022.43     12.13 o 
   0   4   1        1.55        0.86      0.20 o 
   1   4   1       38.10       33.85      0.84 o 
   2   4   1       12.12       11.12      0.79 o 
   3   4   1       33.34       29.39      2.13 o 
   4   4   1        0.05        0.44      0.54 o 
   5   4   1        0.42        0.88      0.76 o 
  -8   5   1        0.55        0.80      0.75 o 
  -7   5   1        0.39        0.44      0.59 o 
  -6   5   1        3.37        3.19      0.54 o 
  -5   5   1       13.36       13.37      0.55 o 
  -4   5   1        0.08        0.00      0.33 o 
  -3   5   1       46.51       54.46      0.99 o 
  -2   5   1        0.36       -0.07      0.21 o 
  -1   5   1        1.79        2.25      0.35 o 
   0   5   1        9.19        8.55      0.55 o 
   1   5   1        7.37        7.82      0.72 o 
   2   5   1       14.57       15.16      0.94 o 
   3   5   1        3.10        3.15      1.49 o 
   4   5   1        0.05        0.31      0.84 o 
   5   5   1        0.42       -0.48      1.06 o 
  -7   6   1        1.35        1.30      0.51 o 
  -6   6   1       15.55       16.38      0.58 o 
  -5   6   1        4.59        4.71      0.42 o 
  -4   6   1        7.24        5.35      0.53 o 
  -3   6   1        9.90        9.27      0.46 o 
  -2   6   1        1.09        0.93      0.27 o 
  -1   6   1       96.39       99.66      1.92 o 
   0   6   1        0.10        0.11      0.31 o 
   1   6   1        5.26        6.07      0.52 o 
   2   6   1        1.94        1.88      0.84 o 
   3   6   1        4.40        4.74      1.59 o 
   4   6   1        0.25       -0.22      0.89 o 
  -7   7   1        0.08       -0.19      0.45 o 
  -6   7   1        0.11       -0.20      0.44 o 
  -5   7   1        5.54        5.61      0.58 o 
  -4   7   1        2.08        1.74      0.49 o 
  -3   7   1        2.09        2.84      0.52 o 
  -2   7   1       32.90       30.66      0.98 o 
  -1   7   1        9.59        8.53      0.33 o 
   0   7   1        0.80        0.82      0.33 o 
   1   7   1       27.65       27.48      0.83 o 
   2   7   1        8.31        8.89      0.59 o 
   3   7   1        9.80        8.52      1.83 o 
  -6   8   1        6.69        9.59      1.02 o 
  -5   8   1       11.36       13.04      0.73 o 
  -4   8   1        0.88        0.87      0.48 o 
  -3   8   1       20.77       19.79      1.13 o 
  -2   8   1       26.59       24.63      0.71 o 
  -1   8   1        2.16        2.11      0.29 o 
   0   8   1        0.66        1.15      0.30 o 
   1   8   1        9.97       10.54      0.53 o 
   2   8   1        0.15        0.34      0.74 o 
  -5   9   1        3.31        2.56      0.56 o 
  -4   9   1        0.01       -0.21      0.49 o 
  -3   9   1        0.93        1.30      0.63 o 
  -2   9   1        5.63        5.57      0.45 o 
  -1   9   1        1.73        2.31      0.44 o 
   0   9   1       23.98       23.17      0.79 o 
  -3  10   1        0.92        1.42      1.20 o 
  -2  10   1        0.79        0.86      0.46 o 
   1 -10   2        4.33        5.34      0.78 o 
   2 -10   2        0.38       -0.22      0.79 o 
   3 -10   2        0.72       -0.14      0.77 o 
   4 -10   2        1.95        4.73      1.95 o 
  -1  -9   2        5.58        6.61      0.76 o 
   0  -9   2        0.49        0.62      0.65 o 
   1  -9   2        0.15        0.20      0.48 o 
   2  -9   2        0.01        0.46      0.75 o 
   3  -9   2        4.72        5.57      0.89 o 
   4  -9   2        1.16        1.42      0.55 o 
   5  -9   2        0.05        0.33      0.41 o 
   6  -9   2        0.30        0.39      0.47 o 
  -2  -8   2        1.20        0.48      0.64 o 
  -1  -8   2        2.57        1.89      0.72 o 
   0  -8   2        2.01        1.86      0.53 o 
   1  -8   2       23.83       23.82      1.83 o 
   2  -8   2        2.89        3.97      0.82 o 
   3  -8   2        0.44        0.35      0.31 o 
   4  -8   2        7.11        6.41      1.28 o 
   5  -8   2       15.76       14.82      0.65 o 
   6  -8   2        1.45        1.01      0.55 o 
  -3  -7   2        0.83       -0.02      0.82 o 
  -2  -7   2       87.33       82.04      2.07 o 
  -1  -7   2       40.69       41.37      1.69 o 
   0  -7   2        7.39        7.75      0.39 o 
   1  -7   2        7.41        8.40      0.91 o 
   2  -7   2        5.83        6.38      0.59 o 
   3  -7   2        5.63        5.25      0.55 o 
   4  -7   2       15.98       15.80      0.85 o 
   5  -7   2        1.67        1.22      0.78 o 
   6  -7   2       20.91       22.52      0.97 o 
   7  -7   2        7.50       10.43      1.00 o 
  -4  -6   2        1.91        1.68      1.80 o 
  -3  -6   2        4.27        3.30      0.94 o 
  -2  -6   2       47.45       47.69      1.64 o 
  -1  -6   2      215.41      206.78      4.24 o 
   0  -6   2      290.47      291.02      2.98 o 
   1  -6   2      227.79      232.01      3.46 o 
   2  -6   2       11.00        8.84      0.48 o 
   3  -6   2       64.12       66.92      1.07 o 
   4  -6   2        1.28        0.35      0.45 o 
   5  -6   2       15.43       14.95      0.60 o 
   6  -6   2        8.87       10.38      0.66 o 
   7  -6   2       18.98       19.28      0.80 o 
  -5  -5   2       18.39       18.74      1.52 o 
  -4  -5   2        8.19        9.65      1.95 o 
  -3  -5   2      146.24      149.03      2.72 o 
  -2  -5   2      412.68      388.13      5.56 o 
  -1  -5   2       16.67       18.99      0.73 o 
   0  -5   2      108.06      127.21      1.72 o 
   1  -5   2       66.92       64.11      0.81 o 
   2  -5   2       42.58       37.82      0.72 o 
   3  -5   2       14.02       16.51      0.56 o 
   4  -5   2       26.39       27.47      0.65 o 
   5  -5   2       10.30       10.67      0.60 o 
   6  -5   2       16.89       18.38      1.48 o 
   7  -5   2        2.34        2.45      0.70 o 
  -6  -4   2       12.88       18.57      1.61 o 
  -5  -4   2        8.31        8.25      1.23 o 
  -4  -4   2        5.60        5.05      1.71 o 
  -3  -4   2      231.74      226.31      3.61 o 
  -2  -4   2       20.63       19.34      0.91 o 
  -1  -4   2       94.08      103.55      1.59 o 
   0  -4   2       61.73       63.98      0.72 o 
   1  -4   2       18.94       15.54      0.31 o 
   2  -4   2       76.79      107.19      0.95 o 
   3  -4   2       30.74       27.60      0.60 o 
   4  -4   2        7.23        8.51      0.81 o 
   5  -4   2        5.24        4.93      2.16 o 
   6  -4   2       88.25       91.32      2.30 o 
   7  -4   2       21.07       21.07      0.85 o 
  -6  -3   2       32.25       37.48      1.96 o 
  -5  -3   2        1.27        1.33      0.76 o 
  -4  -3   2       76.67       76.74      1.49 o 
  -3  -3   2       59.48       60.62      1.04 o 
  -2  -3   2      334.61      332.94      4.31 o 
  -1  -3   2      168.11      172.49      2.26 o 
   0  -3   2       28.46       31.00      0.43 o 
   1  -3   2      150.70      163.01      1.25 o 
   2  -3   2      813.27      906.10      8.08 o 
   3  -3   2      104.01       91.46      1.62 o 
   4  -3   2       33.79       32.32      1.79 o 
   5  -3   2        2.06        2.20      0.67 o 
   6  -3   2       12.40       11.44      0.79 o 
   7  -3   2        0.35        1.08      0.70 o 
  -7  -2   2       14.80       17.41      0.81 o 
  -6  -2   2        0.09        0.29      0.66 o 
  -5  -2   2        5.76        4.26      0.66 o 
  -4  -2   2       33.47       30.87      1.20 o 
  -3  -2   2       84.90       83.44      2.15 o 
  -2  -2   2      155.32      157.63      2.88 o 
  -1  -2   2     1166.56     1280.75     16.26 o 
   0  -2   2      899.30      942.31     15.57 o 
   1  -2   2      816.42      872.13      7.67 o 
   2  -2   2       53.21       49.98      0.92 o 
   3  -2   2        0.20       -0.41      0.53 o 
   4  -2   2       25.71       27.90      0.93 o 
   5  -2   2        7.96       10.31      2.09 o 
   6  -2   2       15.28       15.50      0.98 o 
   7  -2   2        6.42        5.59      0.81 o 
  -7  -1   2        0.11        0.08      0.52 o 
  -6  -1   2       23.73       20.43      0.92 o 
  -5  -1   2       25.93       22.38      0.81 o 
  -4  -1   2        0.14        0.58      0.82 o 
  -3  -1   2       96.38      100.02      1.82 o 
  -2  -1   2        4.11        5.93      0.45 o 
  -1  -1   2       20.87       19.66      0.47 o 
   0  -1   2      902.72      959.24      8.05 o 
   1  -1   2        0.02        0.44      0.79 o 
   2  -1   2      265.36      283.11      2.56 o 
   3  -1   2       66.34       62.34      1.09 o 
   4  -1   2       26.16       20.78      0.75 o 
   5  -1   2       16.06       13.27      0.82 o 
   6  -1   2       16.17       15.73      1.09 o 
   7  -1   2        0.05        0.81      0.73 o 
  -7   0   2        1.28        0.75      0.70 o 
  -6   0   2        0.37       -0.08      0.43 o 
  -5   0   2       29.78       31.14      1.10 o 
  -4   0   2       10.33       10.80      0.55 o 
  -3   0   2       20.73       25.49      2.07 o 
  -2   0   2      611.46      638.02      8.38 o 
  -1   0   2     1965.45     2101.77     13.70 o 
   1   0   2     2069.06     2199.94     21.11 o 
   2   0   2      882.74      925.93     22.70 o 
   3   0   2      168.33      184.64      2.07 o 
   4   0   2        3.74        5.08      0.60 o 
   5   0   2        4.15        1.45      0.75 o 
   6   0   2        3.21        4.32      0.75 o 
   7   0   2        0.01        0.02      0.88 o 
  -7   1   2        0.08        0.59      0.92 o 
  -6   1   2        1.24        1.44      0.47 o 
  -5   1   2       11.68       11.62      0.73 o 
  -4   1   2       27.41       26.95      0.53 o 
  -3   1   2      389.84      411.94      3.08 o 
  -2   1   2        3.37        2.83      0.44 o 
  -1   1   2     1795.00     1959.17     30.16 o 
   0   1   2     7165.88     7829.08     88.26 o 
   1   1   2     1670.12     1889.66     17.55 o 
   2   1   2     1710.65     1954.28     18.67 o 
   3   1   2      108.19       99.98      1.21 o 
   4   1   2       20.31       18.21      0.73 o 
   5   1   2        8.77        5.22      1.00 o 
   6   1   2        5.51        5.24      0.77 o 
   7   1   2        0.73        2.12      0.90 o 
  -8   2   2        0.01       -0.21      0.80 o 
  -7   2   2        0.00       -0.51      0.59 o 
  -6   2   2        1.84        1.69      0.65 o 
  -5   2   2        1.60        1.32      0.59 o 
  -4   2   2      113.09      116.45      1.10 o 
  -3   2   2       90.25       93.95      0.84 o 
  -2   2   2     1950.91     2254.96     15.34 o 
  -1   2   2     8949.96     9860.32     88.18 o 
   0   2   2       47.02       49.59      1.03 o 
   1   2   2       24.82       29.31      0.76 o 
   2   2   2        0.42        0.92      0.44 o 
   3   2   2        0.99        1.96      0.56 o 
   4   2   2        2.39        2.41      0.78 o 
   5   2   2        6.81        6.42      0.72 o 
   6   2   2        0.62        0.62      0.70 o 
  -8   3   2        0.31        0.65      0.80 o 
  -7   3   2       13.59       14.82      0.88 o 
  -6   3   2        1.37        1.16      0.49 o 
  -5   3   2      152.91      152.72      1.60 o 
  -4   3   2      192.39      188.63      1.59 o 
  -3   3   2       11.29       11.36      0.39 o 
  -2   3   2     1251.32     1384.55      9.15 o 
  -1   3   2       80.41      101.04      0.80 o 
   0   3   2      106.14      107.15      1.72 o 
   1   3   2        0.20        0.25      0.27 o 
   2   3   2       21.48       26.40      0.70 o 
   3   3   2       22.62       22.31      0.72 o 
   4   3   2        0.49        0.79      0.54 o 
   5   3   2        0.51       -0.11      0.59 o 
   6   3   2        0.27        0.64      0.97 o 
  -8   4   2        6.78        6.55      1.27 o 
  -7   4   2        8.88        9.87      0.70 o 
  -6   4   2       39.03       38.22      0.76 o 
  -5   4   2      139.03      138.45      1.70 o 
  -4   4   2        9.71        7.70      0.46 o 
  -3   4   2        2.33        1.22      0.24 o 
  -2   4   2        5.31        4.24      0.32 o 
  -1   4   2        8.10        3.55      0.39 o 
   0   4   2       38.91       38.70      0.50 o 
   1   4   2        0.85        1.03      0.48 o 
   2   4   2       42.73       45.79      1.18 o 
   3   4   2        0.10       -0.08      0.44 o 
   4   4   2        0.93        1.05      0.75 o 
   5   4   2        0.05        0.39      0.80 o 
  -8   5   2        3.68        4.22      1.08 o 
  -7   5   2        0.09        0.08      0.59 o 
  -6   5   2        1.28        0.93      0.41 o 
  -5   5   2       83.11       77.87      1.05 o 
  -4   5   2      111.40      102.00      1.06 o 
  -3   5   2        0.09        0.41      0.28 o 
  -2   5   2       69.38       62.53      0.94 o 
  -1   5   2       12.51       13.53      0.61 o 
   0   5   2       26.37       29.64      0.48 o 
   1   5   2        3.78        3.99      0.40 o 
   2   5   2        0.46        0.87      1.13 o 
   3   5   2        1.41        1.40      0.79 o 
   4   5   2        2.83        2.19      1.64 o 
   5   5   2        1.76        2.21      2.02 o 
  -7   6   2        0.00       -0.19      0.48 o 
  -6   6   2        0.29        0.52      0.41 o 
  -5   6   2        0.65        1.76      0.53 o 
  -4   6   2        3.49        4.89      0.50 o 
  -3   6   2        6.80        7.65      0.41 o 
  -2   6   2       15.24       15.90      0.42 o 
  -1   6   2        5.62        6.00      0.40 o 
   0   6   2        1.04        0.96      0.30 o 
   1   6   2        5.14        4.65      1.06 o 
   2   6   2       32.01       33.11      1.85 o 
   3   6   2       11.01       10.80      1.03 o 
   4   6   2        3.57        3.37      1.80 o 
  -7   7   2        0.53        0.26      0.47 o 
  -6   7   2        0.33        0.22      0.38 o 
  -5   7   2        0.98        0.19      0.39 o 
  -4   7   2        1.43        1.79      0.32 o 
  -3   7   2        0.53        0.72      0.27 o 
  -2   7   2        5.20        4.08      0.71 o 
  -1   7   2       33.58       31.16      0.68 o 
   0   7   2        2.89        1.99      0.32 o 
   1   7   2       63.80       65.61      0.89 o 
   2   7   2       68.51       62.96      1.19 o 
   3   7   2       10.76       12.41      1.11 o 
  -6   8   2        3.11        4.19      0.52 o 
  -5   8   2        0.00        0.00      0.44 o 
  -4   8   2        0.88        1.06      0.37 o 
  -3   8   2        6.95        6.54      0.65 o 
  -2   8   2       29.63       26.10      0.52 o 
  -1   8   2       12.14       11.65      0.41 o 
   0   8   2       35.82       36.79      0.79 o 
   1   8   2       42.46       36.81      1.68 o 
   2   8   2        0.06        0.47      0.65 o 
  -5   9   2        0.18        0.22      0.39 o 
  -4   9   2        1.07        0.91      0.49 o 
  -3   9   2        5.14        3.87      1.08 o 
  -2   9   2        0.97        1.07      0.36 o 
  -1   9   2        6.95        6.72      0.43 o 
   0   9   2       36.57       36.26      1.49 o 
   1 -10   3        5.86        8.81      2.12 o 
   2 -10   3        0.56        0.60      0.87 o 
   3 -10   3        1.58        0.99      0.91 o 
   4 -10   3        0.20        0.25      0.39 o 
  -1  -9   3        0.13        0.52      0.63 o 
   0  -9   3        0.03        0.10      0.93 o 
   1  -9   3        4.20        5.61      0.62 o 
   2  -9   3        0.23        0.82      0.82 o 
   3  -9   3        2.08        4.37      1.79 o 
   4  -9   3        6.22        5.50      0.69 o 
   5  -9   3        0.49        0.05      0.40 o 
   6  -9   3        0.00       -0.26      0.91 o 
  -2  -8   3        1.06        1.26      0.81 o 
  -1  -8   3        3.09        1.96      1.10 o 
   0  -8   3        6.34        6.61      0.64 o 
   1  -8   3        2.93        3.44      0.87 o 
   2  -8   3        0.44        0.58      0.75 o 
   3  -8   3       12.25       10.95      0.45 o 
   4  -8   3        5.48        5.45      0.50 o 
   5  -8   3        0.12        0.75      0.60 o 
   6  -8   3        0.07        0.39      0.53 o 
  -3  -7   3       14.28       16.15      1.15 o 
  -2  -7   3       15.17       15.63      1.05 o 
  -1  -7   3        3.20        4.03      0.65 o 
   0  -7   3       45.27       48.16      1.16 o 
   1  -7   3        5.66        4.23      1.56 o 
   2  -7   3        4.35        3.91      0.29 o 
   3  -7   3        5.42        6.17      0.77 o 
   4  -7   3       43.33       37.49      1.00 o 
   5  -7   3        1.46        0.71      0.50 o 
   6  -7   3        0.04       -0.42      0.68 o 
   7  -7   3       12.50       12.65      0.88 o 
  -4  -6   3        7.45        7.34      1.18 o 
  -3  -6   3       17.16       17.66      2.09 o 
  -2  -6   3       35.17       32.71      0.68 o 
  -1  -6   3       54.62       54.54      0.62 o 
   0  -6   3       55.98       49.71      1.56 o 
   1  -6   3        7.63        9.77      1.73 o 
   2  -6   3        0.37        0.67      0.28 o 
   3  -6   3       21.23       19.70      0.67 o 
   4  -6   3        9.86       11.03      0.85 o 
   5  -6   3       27.61       27.27      0.96 o 
   6  -6   3       75.82       80.61      1.27 o 
   7  -6   3       22.07       22.83      0.87 o 
  -5  -5   3        4.46        5.77      2.14 o 
  -4  -5   3        1.72        3.10      1.01 o 
  -3  -5   3      135.89      138.75      2.62 o 
  -2  -5   3       66.86       61.83      1.54 o 
  -1  -5   3        0.13        0.13      0.20 o 
   0  -5   3        0.04        0.17      1.15 o 
   1  -5   3        7.22       10.09      0.38 o 
   2  -5   3       32.18       36.78      0.74 o 
   3  -5   3      164.58      180.15      1.59 o 
   4  -5   3       30.81       32.21      0.84 o 
   5  -5   3       97.67       95.44      1.40 o 
   6  -5   3      147.93      151.37      1.85 o 
   7  -5   3        9.42        9.11      0.76 o 
  -6  -4   3       18.22       23.16      1.82 o 
  -5  -4   3        1.60        2.45      1.85 o 
  -4  -4   3       12.47       13.86      1.11 o 
  -3  -4   3        8.26        8.49      1.08 o 
  -2  -4   3      155.03      167.38      2.53 o 
  -1  -4   3       69.19       75.29      3.15 o 
   0  -4   3      737.67      778.34     10.68 o 
   1  -4   3        1.38        1.54      0.19 o 
   2  -4   3      973.68     1056.63      7.91 o 
   3  -4   3      111.26      127.40      1.73 o 
   4  -4   3       42.93       35.41      0.96 o 
   5  -4   3       18.34       16.96      1.08 o 
   6  -4   3        1.11        0.92      0.87 o 
   7  -4   3        0.98        0.90      0.63 o 
  -6  -3   3        8.65        9.05      0.73 o 
  -5  -3   3        3.31        4.87      1.03 o 
  -4  -3   3       27.45       26.44      2.67 o 
  -3  -3   3      474.19      460.87      7.12 o 
  -2  -3   3        4.56        6.86      0.65 o 
  -1  -3   3       39.93       51.15      1.03 o 
   0  -3   3      194.56      207.64      3.32 o 
   1  -3   3      101.09       93.39      1.30 o 
   2  -3   3       61.59       60.35      0.88 o 
   3  -3   3      318.70      328.02      3.37 o 
   4  -3   3        0.03        0.59      0.57 o 
   5  -3   3        0.03       -0.30      0.62 o 
   6  -3   3        1.34        0.74      0.84 o 
   7  -3   3        5.66        5.82      0.83 o 
  -7  -2   3        1.52        1.34      0.74 o 
  -6  -2   3        2.04        0.97      0.51 o 
  -5  -2   3       48.88       48.40      1.73 o 
  -4  -2   3       80.80       76.71      1.41 o 
  -3  -2   3        2.02        1.21      0.40 o 
  -2  -2   3        4.17        2.50      0.37 o 
  -1  -2   3       21.46       20.54      0.59 o 
   0  -2   3        3.49        6.70      1.19 o 
   1  -2   3       31.68       26.63      0.78 o 
   2  -2   3      155.27      166.06      2.85 o 
   3  -2   3        0.67        1.82      0.59 o 
   4  -2   3       55.73       54.58      1.06 o 
   5  -2   3       31.33       30.01      1.25 o 
   6  -2   3        1.35        0.87      0.65 o 
   7  -2   3        0.52        0.29      0.78 o 
  -7  -1   3        1.04        0.39      0.72 o 
  -6  -1   3       22.82       23.35      1.13 o 
  -5  -1   3       20.93       20.29      0.99 o 
  -4  -1   3        0.13       -0.25      0.42 o 
  -3  -1   3       20.11       25.14      0.90 o 
  -2  -1   3      189.89      157.87      1.87 o 
  -1  -1   3      391.16      388.49      3.67 o 
   0  -1   3      587.04      612.80      5.11 o 
   1  -1   3     1469.75     1541.38     18.27 o 
   2  -1   3      151.04      146.16      1.95 o 
   3  -1   3       30.50       32.14      0.84 o 
   4  -1   3        0.46       -0.04      0.49 o 
   5  -1   3        1.96        2.73      0.68 o 
   6  -1   3        8.46       10.48      1.28 o 
   7  -1   3        1.60        1.70      0.77 o 
  -7   0   3        1.41        1.60      0.54 o 
  -6   0   3        8.30        9.08      1.18 o 
  -5   0   3       27.86       24.80      0.87 o 
  -4   0   3        2.60        2.21      0.49 o 
  -3   0   3        6.73        4.24      0.34 o 
  -2   0   3       10.69       15.51      0.64 o 
  -1   0   3       76.98       61.81      0.67 o 
   0   0   3      213.51      221.11      2.38 o 
   1   0   3     7168.31     7510.92     85.28 o 
   2   0   3      730.66      761.62      6.96 o 
   3   0   3        5.46        4.01      0.94 o 
   4   0   3        0.84        1.55      1.02 o 
   5   0   3       10.87       12.01      1.00 o 
   6   0   3        8.59        8.29      1.42 o 
   7   0   3        2.40        1.95      0.84 o 
  -7   1   3       16.51       18.66      1.05 o 
  -6   1   3        3.43        2.88      0.53 o 
  -5   1   3        0.22       -0.16      0.53 o 
  -4   1   3       49.22       53.37      0.73 o 
  -3   1   3       97.23      109.62      0.92 o 
  -2   1   3      292.16      284.02      1.69 o 
  -1   1   3     1773.24     1876.19     47.60 o 
   0   1   3       66.15       62.86      1.36 o 
   1   1   3        7.95        5.27      0.61 o 
   2   1   3      504.23      536.04      8.36 o 
   3   1   3       48.94       50.90      0.99 o 
   4   1   3        1.32        0.03      0.66 o 
   5   1   3       11.72        8.08      0.73 o 
   6   1   3        9.43       10.03      2.02 o 
   7   1   3       30.52       40.41      3.07 o 
  -8   2   3        4.20        4.03      0.64 o 
  -7   2   3        0.58        0.53      0.62 o 
  -6   2   3        6.96        8.05      1.11 o 
  -5   2   3        5.62        5.28      0.62 o 
  -4   2   3      217.91      218.53      1.74 o 
  -3   2   3       46.03       53.90      0.69 o 
  -2   2   3      951.03     1048.15     15.23 o 
  -1   2   3      750.78      805.50     17.92 o 
   0   2   3       51.44       52.39      0.58 o 
   1   2   3        6.92        6.40      0.31 o 
   2   2   3      231.43      224.58      3.73 o 
   3   2   3       31.12       29.28      0.85 o 
   4   2   3       80.98       60.91      1.13 o 
   5   2   3        4.38        2.98      0.87 o 
   6   2   3        3.89        6.47      1.46 o 
  -8   3   3        0.68       -0.13      0.53 o 
  -7   3   3       18.66       17.57      0.87 o 
  -6   3   3       19.87       17.19      0.57 o 
  -5   3   3       16.33       18.60      0.75 o 
  -4   3   3       19.41       18.44      0.53 o 
  -3   3   3       43.09       44.02      0.60 o 
  -2   3   3       82.56       96.86      1.08 o 
  -1   3   3     1146.97     1367.07     10.22 o 
   0   3   3       90.16       96.48      0.93 o 
   1   3   3      634.95      711.08      7.07 o 
   2   3   3       51.35       48.70      0.78 o 
   3   3   3       39.21       39.79      1.01 o 
   4   3   3        5.83        4.60      0.61 o 
   5   3   3       12.02       12.85      1.88 o 
   6   3   3        0.58        0.86      0.80 o 
  -8   4   3        3.43        4.60      1.70 o 
  -7   4   3        0.81        0.42      0.50 o 
  -6   4   3        3.68        4.19      0.88 o 
  -5   4   3        3.38        3.93      0.50 o 
  -4   4   3        8.06        7.56      1.01 o 
  -3   4   3       46.46       52.45      0.72 o 
  -2   4   3     1446.46     1672.90     11.57 o 
  -1   4   3        7.65        6.47      0.58 o 
   0   4   3       26.94       28.58      0.58 o 
   1   4   3       13.24       11.02      0.60 o 
   2   4   3        1.93        2.05      0.52 o 
   3   4   3       10.31       10.46      0.76 o 
   4   4   3       46.24       46.21      1.06 o 
   5   4   3        0.97        1.05      0.66 o 
  -8   5   3        1.39        1.70      0.72 o 
  -7   5   3        0.22       -0.20      0.45 o 
  -6   5   3        2.44        4.02      0.77 o 
  -5   5   3        9.07        7.52      0.98 o 
  -4   5   3       69.81       73.13      1.66 o 
  -3   5   3       24.01       23.75      0.48 o 
  -2   5   3       27.25       25.25      0.45 o 
  -1   5   3       28.85       34.47      0.53 o 
   0   5   3        0.26        0.22      0.27 o 
   1   5   3        0.77        0.64      0.37 o 
   2   5   3        5.98        5.03      0.72 o 
   3   5   3        0.03        0.43      0.72 o 
   4   5   3        1.10        0.53      0.87 o 
  -7   6   3        0.14        0.65      0.49 o 
  -6   6   3        0.39        0.16      0.40 o 
  -5   6   3        0.27        0.34      0.32 o 
  -4   6   3       11.69       10.65      0.58 o 
  -3   6   3        5.98        6.74      0.37 o 
  -2   6   3       23.61       26.12      0.85 o 
  -1   6   3        0.21        0.13      0.23 o 
   0   6   3        0.69        0.71      0.37 o 
   1   6   3        2.30        1.80      0.40 o 
   2   6   3        0.05        0.36      0.65 o 
   3   6   3        8.14        7.58      0.99 o 
   4   6   3        0.36        0.75      0.91 o 
  -7   7   3        0.20        0.01      0.47 o 
  -6   7   3        2.95        3.98      0.60 o 
  -5   7   3        1.16        0.97      0.39 o 
  -4   7   3        1.42        2.24      0.40 o 
  -3   7   3        5.34        4.34      0.38 o 
  -2   7   3       14.67       13.08      0.81 o 
  -1   7   3        0.14        0.18      0.32 o 
   0   7   3        0.00        0.25      0.31 o 
   1   7   3        0.13        0.40      0.33 o 
   2   7   3        9.09        8.69      0.60 o 
   3   7   3        0.10       -0.72      0.82 o 
  -6   8   3        0.00       -0.02      0.39 o 
  -5   8   3        1.02        0.91      0.49 o 
  -4   8   3        0.00       -0.31      0.50 o 
  -3   8   3        1.23        1.69      0.40 o 
  -2   8   3        8.33        9.14      0.41 o 
  -1   8   3        2.75        1.83      0.34 o 
   0   8   3       16.72       17.07      0.53 o 
   1   8   3        2.24        1.67      0.60 o 
   2   8   3        0.65        0.48      1.44 o 
  -5   9   3        4.74        4.76      1.58 o 
  -4   9   3        0.11       -0.14      0.50 o 
  -3   9   3       13.49       10.28      0.43 o 
  -2   9   3        3.64        3.08      0.35 o 
  -1   9   3        2.67        1.99      0.43 o 
   0   9   3        0.03        0.52      0.33 o 
   1 -10   4        1.46        3.05      0.83 o 
   2 -10   4        0.45        0.77      0.96 o 
   3 -10   4        0.13       -0.10      0.89 o 
   4 -10   4        6.10        7.33      0.61 o 
  -1  -9   4        0.00       -0.14      0.74 o 
   0  -9   4        0.80        1.09      0.62 o 
   1  -9   4        1.29        0.87      0.87 o 
   2  -9   4        3.84        7.12      1.03 o 
   3  -9   4        0.82        0.44      0.31 o 
   4  -9   4        0.46        0.41      0.48 o 
   5  -9   4        3.39        5.22      1.58 o 
  -2  -8   4        0.34        1.09      0.67 o 
  -1  -8   4        0.00        0.51      0.58 o 
   0  -8   4        4.23        5.28      0.85 o 
   1  -8   4        4.65        7.58      0.96 o 
   2  -8   4        9.01        9.04      0.34 o 
   3  -8   4        2.59        2.61      0.48 o 
   4  -8   4        4.65        4.12      0.56 o 
   5  -8   4        0.72        0.23      0.46 o 
   6  -8   4        0.43       -0.38      0.57 o 
  -3  -7   4        3.56        4.39      0.79 o 
  -2  -7   4       16.02       16.34      1.08 o 
  -1  -7   4        3.17        1.84      1.13 o 
   0  -7   4      137.83      136.25      2.60 o 
   1  -7   4       61.20       59.16      1.61 o 
   2  -7   4        2.29        2.22      0.30 o 
   3  -7   4        2.82        3.25      0.39 o 
   4  -7   4       20.01       19.00      0.61 o 
   5  -7   4        0.46        0.07      0.46 o 
   6  -7   4        0.00       -0.27      0.57 o 
   7  -7   4        6.71        5.26      0.83 o 
  -4  -6   4        2.98        3.18      1.88 o 
  -3  -6   4        0.35        0.45      0.30 o 
  -2  -6   4        1.88        1.15      0.61 o 
  -1  -6   4       57.92       54.98      1.28 o 
   0  -6   4      159.54      165.46      4.02 o 
   1  -6   4       44.90       41.22      0.52 o 
   2  -6   4       25.84       22.92      0.48 o 
   3  -6   4       25.75       24.68      0.71 o 
   4  -6   4       14.91       14.29      0.58 o 
   5  -6   4        0.19       -0.25      0.47 o 
   6  -6   4       35.63       39.25      1.28 o 
   7  -6   4        1.01        1.12      0.64 o 
  -5  -5   4        0.18        0.19      0.55 o 
  -4  -5   4        0.11        0.05      0.31 o 
  -3  -5   4       23.07       13.00     10.20 o 
  -2  -5   4       12.80       12.10      0.69 o 
  -1  -5   4        1.08        1.37      0.66 o 
   0  -5   4      261.39      282.90      3.97 o 
   1  -5   4      241.57      246.28      1.97 o 
   2  -5   4       15.92       18.35      0.45 o 
   3  -5   4      168.02      168.43      1.55 o 
   4  -5   4        6.56        6.37      1.00 o 
   5  -5   4       20.86       24.79      1.12 o 
   6  -5   4        6.02        3.58      2.26 o 
   7  -5   4       17.33       18.28      1.01 o 
  -6  -4   4        3.53        2.89      0.61 o 
  -5  -4   4        0.03       -0.03      0.39 o 
  -4  -4   4        0.25        0.15      0.31 o 
  -3  -4   4      315.18      305.13      4.57 o 
  -2  -4   4       52.80       41.42      0.66 o 
  -1  -4   4       21.56       28.22      1.09 o 
   0  -4   4      158.82      172.17      2.50 o 
   1  -4   4        0.55        0.11      0.26 o 
   2  -4   4       45.12       41.67      1.84 o 
   3  -4   4        2.96        2.49      0.70 o 
   4  -4   4        0.05       -0.25      0.62 o 
   5  -4   4       46.86       46.09      1.22 o 
   6  -4   4       36.22       36.87      1.28 o 
   7  -4   4        4.65        3.71      1.46 o 
  -6  -3   4       11.37       12.48      0.77 o 
  -5  -3   4        6.53        7.42      0.52 o 
  -4  -3   4      386.22      389.45      4.04 o 
  -3  -3   4      357.92      335.59      4.69 o 
  -2  -3   4       68.32       78.05      0.86 o 
  -1  -3   4      694.40      799.49     10.23 o 
   0  -3   4      103.07       93.88      1.07 o 
   1  -3   4       72.98       72.13      0.91 o 
   2  -3   4       54.07       54.44      0.88 o 
   3  -3   4       21.17       24.21      0.78 o 
   4  -3   4        1.65        2.82      0.66 o 
   5  -3   4       39.60       40.18      1.32 o 
   6  -3   4        7.63        9.91      2.19 o 
   7  -3   4        0.72        0.27      0.70 o 
  -7  -2   4       30.28       38.18      1.17 o 
  -6  -2   4       56.90       59.39      1.28 o 
  -5  -2   4      176.71      182.94      1.79 o 
  -4  -2   4      147.51      139.46      2.09 o 
  -3  -2   4        5.70        4.18      0.30 o 
  -2  -2   4      519.63      567.59     11.84 o 
  -1  -2   4       73.02       65.06      0.79 o 
   0  -2   4       34.67       24.60      0.59 o 
   1  -2   4       26.62       24.63      0.60 o 
   2  -2   4       47.42       45.96      1.41 o 
   3  -2   4       34.06       32.87      0.78 o 
   4  -2   4        0.82        0.69      0.85 o 
   5  -2   4       42.81       41.73      1.11 o 
   6  -2   4        0.22       -0.22      0.80 o 
   7  -2   4        0.40        0.50      1.22 o 
  -7  -1   4        3.94        2.86      0.65 o 
  -6  -1   4        0.95        0.38      0.44 o 
  -5  -1   4       20.97       21.76      0.69 o 
  -4  -1   4       16.24       17.06      0.62 o 
  -3  -1   4       87.39       81.44      0.81 o 
  -2  -1   4       22.93       31.00      0.39 o 
  -1  -1   4       42.60       39.38      0.50 o 
   0  -1   4      250.40      253.38      2.22 o 
   1  -1   4     1364.41     1515.29     14.43 o 
   2  -1   4      562.37      581.16      5.11 o 
   3  -1   4       60.14       56.13      0.92 o 
   4  -1   4        1.44        0.64      0.75 o 
   5  -1   4       53.62       49.07      1.14 o 
   6  -1   4       13.97       13.46      0.91 o 
   7  -1   4        0.53        0.00      0.68 o 
  -7   0   4        0.86        1.07      0.72 o 
  -6   0   4        8.55        7.84      0.53 o 
  -5   0   4        2.58        2.98      0.51 o 
  -4   0   4        8.02        6.84      0.43 o 
  -3   0   4      389.85      402.45      3.55 o 
  -2   0   4      236.57      234.69      1.45 o 
  -1   0   4     1598.64     1719.52     12.83 o 
   0   0   4        0.16        0.22      0.70 o 
   1   0   4     2424.63     2734.93     26.76 o 
   2   0   4       62.55       55.31      0.94 o 
   3   0   4      180.18      180.09      1.97 o 
   4   0   4        5.59        7.59      1.11 o 
   5   0   4       22.86       21.19      1.02 o 
   6   0   4        3.36        4.46      1.59 o 
   7   0   4        0.29        1.32      0.97 o 
  -7   1   4        0.01        0.30      0.54 o 
  -6   1   4        4.75        3.84      0.60 o 
  -5   1   4        7.81        9.24      0.69 o 
  -4   1   4        2.79        1.38      0.30 o 
  -3   1   4       14.08       11.58      0.45 o 
  -2   1   4      187.64      214.13      1.32 o 
  -1   1   4      293.70      268.57      2.36 o 
   0   1   4      366.48      374.32      2.96 o 
   1   1   4       49.93       54.02      0.67 o 
   2   1   4      443.68      489.63      4.40 o 
   3   1   4        8.70       12.20      1.29 o 
   4   1   4       24.37       23.90      0.84 o 
   5   1   4       11.61        8.95      3.24 o 
   6   1   4        2.57        3.20      0.98 o 
  -8   2   4        0.47        0.11      0.53 o 
  -7   2   4        9.51        9.01      0.81 o 
  -6   2   4       18.85       20.07      0.70 o 
  -5   2   4        0.57        1.30      0.42 o 
  -4   2   4       55.79       48.35      0.61 o 
  -3   2   4      292.20      297.38      1.96 o 
  -2   2   4        0.99        3.21      0.17 o 
  -1   2   4      445.40      467.25      9.46 o 
   0   2   4       90.31       90.37      0.85 o 
   1   2   4       47.89       53.45      0.74 o 
   2   2   4      124.88      150.02      1.66 o 
   3   2   4        0.55        0.92      0.61 o 
   4   2   4       19.53       15.66      0.73 o 
   5   2   4        0.74        1.42      0.66 o 
   6   2   4        0.49        0.25      0.83 o 
  -8   3   4        0.29       -0.19      0.59 o 
  -7   3   4        0.18       -0.17      0.51 o 
  -6   3   4        0.14        0.11      0.42 o 
  -5   3   4        2.75        2.59      0.39 o 
  -4   3   4        4.11        5.61      0.33 o 
  -3   3   4        6.41        8.00      0.34 o 
  -2   3   4      858.14      899.91     18.55 o 
  -1   3   4      657.60      776.34      8.38 o 
   0   3   4      331.20      331.88      4.54 o 
   1   3   4      544.33      539.15     10.31 o 
   2   3   4       36.62       38.71      0.71 o 
   3   3   4        9.71        7.96      0.75 o 
   4   3   4        9.66       10.21      0.97 o 
   5   3   4        0.57        0.07      0.57 o 
  -8   4   4        0.17       -0.52      0.65 o 
  -7   4   4        2.24        1.69      0.77 o 
  -6   4   4        0.60        1.21      0.38 o 
  -5   4   4      169.53      159.07      1.58 o 
  -4   4   4      310.41      302.65      3.47 o 
  -3   4   4      768.22      798.58      5.36 o 
  -2   4   4      655.05      709.63      6.38 o 
  -1   4   4      188.75      209.31      2.00 o 
   0   4   4      270.64      290.90      2.98 o 
   1   4   4        2.87        3.51      0.53 o 
   2   4   4        1.31        1.36      0.50 o 
   3   4   4        0.90        0.69      0.47 o 
   4   4   4        1.65        1.30      0.59 o 
   5   4   4        0.02       -0.35      0.64 o 
  -7   5   4        1.81        1.51      0.64 o 
  -6   5   4       30.11       28.68      0.82 o 
  -5   5   4       95.49       95.72      1.19 o 
  -4   5   4       82.54       84.32      1.58 o 
  -3   5   4       27.65       26.41      0.77 o 
  -2   5   4       73.83       69.19      0.73 o 
  -1   5   4        3.92        2.90      0.26 o 
   0   5   4       20.27       25.38      0.99 o 
   1   5   4       12.30       13.43      1.15 o 
   2   5   4        0.04        0.02      0.53 o 
   3   5   4        1.06        0.51      1.30 o 
   4   5   4        0.64        1.49      1.59 o 
  -7   6   4        0.64        0.23      0.54 o 
  -6   6   4        0.10       -0.10      0.29 o 
  -5   6   4       11.72       11.05      0.49 o 
  -4   6   4        8.49        9.56      0.35 o 
  -3   6   4       86.14       86.72      1.64 o 
  -2   6   4       17.51       14.66      0.79 o 
  -1   6   4        0.93        1.45      0.30 o 
   0   6   4       14.46       14.81      0.52 o 
   1   6   4        4.72        5.70      1.29 o 
   2   6   4       13.59       11.89      0.87 o 
   3   6   4       19.96       20.38      1.85 o 
  -7   7   4        0.27        0.24      0.39 o 
  -6   7   4        1.25        1.25      0.33 o 
  -5   7   4        0.10        0.02      0.36 o 
  -4   7   4        3.03        2.99      0.74 o 
  -3   7   4       10.44       11.20      0.50 o 
  -2   7   4        0.13        0.65      0.29 o 
  -1   7   4        0.02        0.04      0.22 o 
   0   7   4       11.57       11.66      0.38 o 
   1   7   4        2.76        2.06      0.46 o 
   2   7   4        1.95        1.66      0.72 o 
  -6   8   4        1.05        1.26      0.40 o 
  -5   8   4        5.88        7.88      0.68 o 
  -4   8   4        0.07       -0.29      0.39 o 
  -3   8   4        8.83        8.64      0.45 o 
  -2   8   4        7.60        7.97      0.92 o 
  -1   8   4       11.33       10.06      0.64 o 
   0   8   4        5.08        6.50      0.75 o 
   1   8   4       14.74       14.07      1.14 o 
  -5   9   4        1.18        1.18      0.82 o 
  -4   9   4        0.14        0.46      0.46 o 
  -3   9   4        0.18        0.54      0.26 o 
  -2   9   4        2.13        1.30      0.48 o 
  -1   9   4        0.99        0.44      0.34 o 
   0   9   4        9.65       10.17      0.81 o 
   1 -10   5       19.62       21.42      0.97 o 
   2 -10   5       20.27       23.80      2.57 o 
   3 -10   5       44.54       46.24      1.85 o 
   4 -10   5       11.69       10.87      1.54 o 
  -1  -9   5        0.31        0.04      0.78 o 
   0  -9   5       10.00       12.07      0.81 o 
   1  -9   5        0.04        1.03      1.64 o 
   2  -9   5        6.42        8.28      1.13 o 
   3  -9   5        4.28        4.32      0.79 o 
   4  -9   5        1.35        1.32      0.54 o 
   5  -9   5        0.56        0.25      0.48 o 
  -2  -8   5        0.72        0.53      0.86 o 
  -1  -8   5        0.67        0.62      0.63 o 
   0  -8   5        0.69        1.06      0.70 o 
   1  -8   5        1.38        0.70      0.87 o 
   2  -8   5       21.60       22.74      1.20 o 
   3  -8   5        0.26       -0.24      0.43 o 
   4  -8   5        5.29        4.93      0.66 o 
   5  -8   5        5.45        5.19      0.71 o 
   6  -8   5        6.89        6.31      0.73 o 
  -3  -7   5        0.58        1.01      0.72 o 
  -2  -7   5        0.27        0.15      0.61 o 
  -1  -7   5       33.54       31.47      1.09 o 
   0  -7   5       37.62       39.05      1.52 o 
   1  -7   5       29.67       33.40      1.37 o 
   2  -7   5        3.47        3.35      0.31 o 
   3  -7   5       17.50       17.17      1.30 o 
   4  -7   5        0.41        0.42      0.50 o 
   5  -7   5        0.05       -0.22      0.64 o 
   6  -7   5        0.09        0.47      0.59 o 
   7  -7   5        0.47        0.27      0.61 o 
  -4  -6   5        0.55       -0.22      0.94 o 
  -3  -6   5       29.35       19.33     13.79 o 
  -2  -6   5        1.27        0.61      0.72 o 
  -1  -6   5        0.49       -0.16      0.72 o 
   0  -6   5      157.40      154.46      2.86 o 
   1  -6   5      295.32      295.38      2.72 o 
   2  -6   5        1.41        1.58      0.42 o 
   3  -6   5       22.26       24.42      0.72 o 
   4  -6   5        0.05        0.47      0.50 o 
   5  -6   5       10.04       10.62      0.61 o 
   6  -6   5        2.89        2.54      0.62 o 
   7  -6   5        3.20        3.53      0.80 o 
  -5  -5   5        0.83        1.01      1.06 o 
  -4  -5   5       80.21       77.11      1.50 o 
  -3  -5   5       79.40       75.69      1.31 o 
  -2  -5   5        1.63        2.47      0.62 o 
  -1  -5   5        9.17       11.29      0.64 o 
   0  -5   5        3.16        3.27      1.49 o 
   1  -5   5        0.87        2.05      0.28 o 
   2  -5   5        3.26        4.32      0.34 o 
   3  -5   5        5.48        5.34      0.67 o 
   4  -5   5        4.66        7.69      0.79 o 
   5  -5   5        2.11        2.89      0.71 o 
   6  -5   5       39.30       36.59      1.46 o 
   7  -5   5        4.42        3.17      1.07 o 
  -6  -4   5        0.01       -0.04      0.44 o 
  -5  -4   5        0.75        0.86      0.59 o 
  -4  -4   5        0.50        0.52      0.31 o 
  -3  -4   5      116.26      110.04      1.46 o 
  -2  -4   5        4.21        5.04      0.23 o 
  -1  -4   5       78.69       92.56      1.78 o 
   0  -4   5        7.45        4.52      1.28 o 
   1  -4   5        7.62        8.44      0.64 o 
   2  -4   5        7.42        5.06      0.96 o 
   3  -4   5      191.52      200.39      2.49 o 
   4  -4   5      170.29      170.09      4.10 o 
   5  -4   5      301.00      309.72      4.05 o 
   6  -4   5       56.94       53.02      2.39 o 
   7  -4   5       20.88       21.45      1.36 o 
  -6  -3   5        2.10        2.32      0.79 o 
  -5  -3   5       14.91       16.35      0.64 o 
  -4  -3   5      114.11      110.87      1.55 o 
  -3  -3   5       23.05       20.65      1.07 o 
  -2  -3   5       49.29       54.17      0.65 o 
  -1  -3   5     1010.46     1254.22     17.35 o 
   0  -3   5      468.03      526.43      5.20 o 
   1  -3   5      100.39      101.29      1.32 o 
   2  -3   5      894.59     1045.15      9.68 o 
   3  -3   5      231.76      234.48      2.45 o 
   4  -3   5      246.70      246.68      3.64 o 
   5  -3   5       39.70       39.16      2.51 o 
   6  -3   5        1.55        1.93      0.88 o 
   7  -3   5        1.19        0.47      1.35 o 
  -7  -2   5        8.05       13.88      0.76 o 
  -6  -2   5       16.66       15.53      1.66 o 
  -5  -2   5        0.51        0.94      0.47 o 
  -4  -2   5       62.77       56.69      1.78 o 
  -3  -2   5       96.22       93.85      1.97 o 
  -2  -2   5      257.94      278.79      3.19 o 
  -1  -2   5      353.21      406.44     12.31 o 
   0  -2   5      563.22      572.35      4.92 o 
   1  -2   5      394.94      451.37      5.95 o 
   2  -2   5      125.73      105.83      1.24 o 
   3  -2   5       61.35       64.12      1.02 o 
   4  -2   5        1.26        4.98      2.01 o 
   5  -2   5       31.64       32.02      1.21 o 
   6  -2   5        3.08        4.07      1.35 o 
   7  -2   5        0.19        0.21      0.83 o 
  -7  -1   5        3.27        2.95      0.69 o 
  -6  -1   5        2.15        1.03      0.66 o 
  -5  -1   5        6.20       16.97      5.08 o 
  -4  -1   5       63.26       56.67      0.81 o 
  -3  -1   5        0.18       -0.03      0.21 o 
  -2  -1   5      417.34      450.98      5.94 o 
  -1  -1   5       69.98       65.17      1.30 o 
   0  -1   5        2.88        4.17      0.67 o 
   1  -1   5       32.40       25.74      0.67 o 
   2  -1   5        4.51        3.38      0.45 o 
   3  -1   5       88.30       96.67      1.78 o 
   4  -1   5        1.99        1.27      0.62 o 
   5  -1   5        9.73       10.01      1.01 o 
   6  -1   5        0.00       -0.34      0.66 o 
   7  -1   5        3.28        4.11      0.89 o 
  -7   0   5        0.76        1.35      0.50 o 
  -6   0   5        4.85        5.59      0.66 o 
  -5   0   5       64.49       64.39      0.86 o 
  -4   0   5       34.39       41.83      0.73 o 
  -3   0   5        6.04        7.26      0.93 o 
  -2   0   5      171.21      168.29      1.04 o 
  -1   0   5      157.69      156.41      1.36 o 
   0   0   5      614.27      645.84      7.48 o 
   1   0   5        1.97        0.75      0.31 o 
   2   0   5      153.33      157.68      1.79 o 
   3   0   5       26.61       21.50      0.71 o 
   4   0   5       24.57       22.81      1.70 o 
   5   0   5        1.99        3.93      1.52 o 
   6   0   5        4.57        3.51      0.90 o 
   7   0   5        0.00       -0.76      0.82 o 
  -7   1   5        2.66        3.06      0.59 o 
  -6   1   5       14.91       14.91      0.77 o 
  -5   1   5        3.75        4.02      0.53 o 
  -4   1   5        0.16       -0.08      0.29 o 
  -3   1   5      160.48      183.93      1.30 o 
  -2   1   5     1016.26     1171.99     20.11 o 
  -1   1   5        8.91        6.20      0.40 o 
   0   1   5      418.71      416.76      3.62 o 
   1   1   5      459.11      501.15      4.41 o 
   2   1   5      575.19      610.23      6.82 o 
   3   1   5       29.51       29.41      0.76 o 
   4   1   5        1.30        1.14      0.69 o 
   5   1   5        0.31        0.11      0.57 o 
   6   1   5        2.90        1.40      1.30 o 
  -8   2   5        2.00        0.82      0.53 o 
  -7   2   5        0.19       -0.18      0.42 o 
  -6   2   5        0.28        0.58      0.39 o 
  -5   2   5        0.27        0.45      0.50 o 
  -4   2   5       28.37       26.61      0.50 o 
  -3   2   5        2.73        1.39      0.27 o 
  -2   2   5      113.60       95.60      1.01 o 
  -1   2   5        5.61        4.96      0.55 o 
   0   2   5       66.73       68.40      0.93 o 
   1   2   5       13.51       16.95      0.96 o 
   2   2   5       15.46       11.47      0.47 o 
   3   2   5        5.24        5.94      0.57 o 
   4   2   5        2.70        2.40      0.66 o 
   5   2   5       23.90       22.01      1.62 o 
   6   2   5        7.02        7.77      0.91 o 
  -8   3   5        1.47        1.48      0.55 o 
  -7   3   5        0.13        0.14      0.42 o 
  -6   3   5        1.50        1.16      0.37 o 
  -5   3   5        0.33        0.90      0.32 o 
  -4   3   5        0.25        0.45      0.24 o 
  -3   3   5        1.06        1.54      0.25 o 
  -2   3   5      353.86      395.02      5.26 o 
  -1   3   5       15.88       12.98      0.32 o 
   0   3   5        3.95        4.93      0.40 o 
   1   3   5       17.08       18.18      0.53 o 
   2   3   5        0.00        0.45      0.48 o 
   3   3   5       20.02       16.26      0.65 o 
   4   3   5       37.78       31.52      1.14 o 
   5   3   5        6.71        6.59      0.99 o 
  -8   4   5        1.78        1.28      0.50 o 
  -7   4   5        0.08       -0.22      0.37 o 
  -6   4   5        9.82        8.52      1.01 o 
  -5   4   5        0.34        0.41      0.35 o 
  -4   4   5       99.80       90.31      0.80 o 
  -3   4   5       92.51       92.43      0.78 o 
  -2   4   5       18.03       16.19      0.36 o 
  -1   4   5       10.74       10.82      0.37 o 
   0   4   5       72.48       65.36      1.11 o 
   1   4   5       53.13       56.56      1.13 o 
   2   4   5       13.16        9.29      0.86 o 
   3   4   5       25.54       21.93      0.84 o 
   4   4   5        0.18       -0.01      0.59 o 
   5   4   5        0.52        1.19      0.81 o 
  -7   5   5        0.03        0.01      0.33 o 
  -6   5   5        8.01       10.44      0.69 o 
  -5   5   5        0.00        0.09      0.26 o 
  -4   5   5       44.83       39.61      0.63 o 
  -3   5   5        0.10        0.24      0.27 o 
  -2   5   5       73.78       77.13      1.28 o 
  -1   5   5       53.96       53.08      0.61 o 
   0   5   5       78.50       79.44      0.94 o 
   1   5   5        0.42        0.34      0.45 o 
   2   5   5       12.94       12.66      0.77 o 
   3   5   5        0.17        0.94      0.72 o 
   4   5   5        1.73        1.37      0.89 o 
  -7   6   5        0.99        1.19      0.40 o 
  -6   6   5        3.95        3.89      0.87 o 
  -5   6   5        2.13        2.64      0.92 o 
  -4   6   5       27.03       24.08      0.94 o 
  -3   6   5       74.88       71.29      1.14 o 
  -2   6   5        0.06        0.17      0.21 o 
  -1   6   5       10.61       10.83      0.34 o 
   0   6   5        0.00       -0.13      0.23 o 
   1   6   5        4.10        5.20      0.51 o 
   2   6   5        0.30        0.02      0.55 o 
   3   6   5        7.35        7.03      0.91 o 
  -7   7   5        2.71        1.82      0.44 o 
  -6   7   5        1.06        0.58      0.35 o 
  -5   7   5        2.52        2.74      1.07 o 
  -4   7   5       17.87       17.56      0.52 o 
  -3   7   5       12.50       11.01      0.45 o 
  -2   7   5        2.63        2.85      0.29 o 
  -1   7   5        1.71        2.09      0.47 o 
   0   7   5        0.37        0.27      0.26 o 
   1   7   5        0.93        1.14      0.56 o 
   2   7   5        4.20        3.32      0.75 o 
  -6   8   5        3.79        3.88      0.46 o 
  -5   8   5        1.37        1.57      0.28 o 
  -4   8   5        5.47        5.60      0.39 o 
  -3   8   5        3.12        2.17      0.44 o 
  -2   8   5        0.17        0.04      0.25 o 
  -1   8   5        6.29        6.55      0.66 o 
   0   8   5        0.95        0.39      0.43 o 
   1   8   5        0.84        2.49      0.55 o 
  -5   9   5        0.50        1.20      1.52 o 
  -4   9   5        2.81       -0.22      0.77 o 
  -3   9   5        0.06       -0.10      0.65 o 
  -2   9   5        1.80        2.98      0.57 o 
  -1   9   5        1.49        1.49      0.39 o 
   1 -10   6        0.62       -0.29      1.03 o 
   2 -10   6        1.74        1.47      2.00 o 
   3 -10   6        5.17        4.81      1.30 o 
   4 -10   6        0.04        0.89      1.15 o 
  -1  -9   6        0.38        0.38      0.71 o 
   0  -9   6        2.85        2.57      0.90 o 
   1  -9   6        0.25        0.96      1.01 o 
   2  -9   6        0.11       -0.65      1.85 o 
   3  -9   6        8.05        6.40      0.57 o 
   4  -9   6        2.63        3.32      0.73 o 
   5  -9   6        3.03        2.25      0.65 o 
  -2  -8   6        8.65        9.87      0.88 o 
  -1  -8   6        4.28        7.74      1.52 o 
   0  -8   6       11.94       11.89      1.18 o 
   1  -8   6        5.93        5.03      1.83 o 
   2  -8   6       26.15       23.08      1.92 o 
   3  -8   6       13.56       14.77      0.86 o 
   4  -8   6        2.38        1.96      0.46 o 
   5  -8   6       10.47       10.87      1.02 o 
   6  -8   6        0.80        0.95      0.60 o 
  -3  -7   6        0.07       -0.30      1.21 o 
  -2  -7   6        0.98        0.20      0.74 o 
  -1  -7   6        2.55        2.20      0.63 o 
   0  -7   6        2.79        2.45      1.76 o 
   1  -7   6        8.94       11.31      1.15 o 
   2  -7   6        6.11        4.76      0.37 o 
   3  -7   6        4.14        4.16      0.39 o 
   4  -7   6        1.93        2.60      0.57 o 
   5  -7   6        5.47        4.48      0.61 o 
   6  -7   6        4.31        5.45      0.95 o 
  -4  -6   6        7.96        7.17      1.15 o 
  -3  -6   6        4.13        4.40      0.76 o 
  -2  -6   6        3.97        5.22      1.26 o 
  -1  -6   6        0.13       -0.37      0.55 o 
   0  -6   6       76.35       75.31      1.92 o 
   1  -6   6       69.09       65.88      0.74 o 
   2  -6   6       36.62       32.68      0.69 o 
   3  -6   6        0.01        0.19      0.53 o 
   4  -6   6        4.07        5.41      0.49 o 
   5  -6   6        1.54        0.88      0.68 o 
   6  -6   6        1.43        1.28      0.60 o 
   7  -6   6        1.27        1.06      0.84 o 
  -5  -5   6        9.28       10.80      2.24 o 
  -4  -5   6        1.32        1.14      0.41 o 
  -3  -5   6        4.38        3.30      0.40 o 
  -2  -5   6       13.54       10.18      0.75 o 
  -1  -5   6       15.62       15.90      1.11 o 
   0  -5   6        4.53        5.58      0.91 o 
   1  -5   6       20.51       16.60      0.31 o 
   2  -5   6       26.09       28.23      1.01 o 
   3  -5   6       15.32       17.54      0.83 o 
   4  -5   6        0.08        0.29      0.84 o 
   5  -5   6        1.88        1.49      0.71 o 
   6  -5   6        4.46        4.41      0.99 o 
   7  -5   6        5.89        4.95      1.14 o 
  -6  -4   6        0.51        0.93      0.75 o 
  -5  -4   6        2.28        1.61      0.68 o 
  -4  -4   6        0.09        0.04      0.27 o 
  -3  -4   6        2.99        2.83      1.08 o 
  -2  -4   6       13.44       12.77      0.21 o 
  -1  -4   6      162.02      189.38      3.63 o 
   0  -4   6       17.74       20.60      0.91 o 
   1  -4   6       25.31       19.89      1.11 o 
   2  -4   6       14.36       20.56      0.86 o 
   3  -4   6       26.91       24.10      1.04 o 
   4  -4   6        0.05        0.17      0.72 o 
   5  -4   6      121.40      117.61      1.89 o 
   6  -4   6        1.49        1.92      0.76 o 
   7  -4   6        4.90        4.27      1.15 o 
  -6  -3   6        4.65        4.63      0.97 o 
  -5  -3   6       63.56       64.32      1.27 o 
  -4  -3   6       33.12       31.39      0.85 o 
  -3  -3   6       18.09       14.96      0.54 o 
  -2  -3   6       77.31       70.15      0.85 o 
  -1  -3   6      264.69      270.19      3.61 o 
   0  -3   6      225.73      219.62      2.28 o 
   1  -3   6      240.51      234.09      5.56 o 
   2  -3   6      312.91      341.55      3.25 o 
   3  -3   6        1.57        0.34      0.55 o 
   4  -3   6       75.73       73.88      1.75 o 
   5  -3   6        0.76        1.17      0.91 o 
   6  -3   6        2.32        1.98      0.75 o 
   7  -3   6        2.98        4.01      1.15 o 
  -7  -2   6        0.65        0.83      0.52 o 
  -6  -2   6        2.86        3.56      0.76 o 
  -5  -2   6       40.53       37.61      0.92 o 
  -4  -2   6     1010.41      987.62      9.64 o 
  -3  -2   6      122.83      114.05      2.15 o 
  -2  -2   6       76.06      115.65      1.06 o 
  -1  -2   6      841.08      968.90      8.74 o 
   0  -2   6      331.87      373.74      3.22 o 
   1  -2   6      226.63      220.51      2.23 o 
   2  -2   6        1.38        3.16      0.58 o 
   3  -2   6        4.11        4.37      0.75 o 
   4  -2   6      149.67      132.01      3.19 o 
   5  -2   6       37.08       35.00      1.03 o 
   6  -2   6        1.26        1.54      0.72 o 
   7  -2   6        5.84        7.53      1.30 o 
  -7  -1   6       14.20       16.67      0.69 o 
  -6  -1   6       19.03       18.32      1.15 o 
  -5  -1   6      645.71      650.14      5.56 o 
  -4  -1   6      346.49      337.73      2.77 o 
  -3  -1   6       40.15       38.58      0.85 o 
  -2  -1   6       24.64       28.06      0.41 o 
  -1  -1   6        3.38        2.77      0.48 o 
   0  -1   6       27.13       32.27      0.61 o 
   1  -1   6      732.86      784.61      7.07 o 
   2  -1   6      139.24      135.40      2.17 o 
   3  -1   6       22.50       26.11      0.95 o 
   4  -1   6       12.32       13.64      0.84 o 
   5  -1   6       12.34       10.90      1.34 o 
   6  -1   6        0.15        0.24      0.65 o 
   7  -1   6        2.92        2.83      0.88 o 
  -7   0   6        2.11        2.33      0.60 o 
  -6   0   6       39.86       39.74      0.90 o 
  -5   0   6        0.90        0.78      0.45 o 
  -4   0   6       11.06       10.74      0.64 o 
  -3   0   6       91.97       72.00      0.86 o 
  -2   0   6       44.66       45.06      0.52 o 
  -1   0   6       10.56        7.76      0.26 o 
   0   0   6      144.51      142.17      1.68 o 
   1   0   6      185.25      177.36      1.59 o 
   2   0   6      894.47      909.19     14.63 o 
   3   0   6      229.50      223.34      2.81 o 
   4   0   6      107.34      109.34      1.62 o 
   5   0   6        0.89        0.05      0.62 o 
   6   0   6        1.59        0.87      0.71 o 
  -7   1   6        6.32        6.63      1.34 o 
  -6   1   6       22.74       22.34      0.74 o 
  -5   1   6        0.05        0.07      0.40 o 
  -4   1   6       35.70       39.25      0.65 o 
  -3   1   6      103.79      123.11      0.90 o 
  -2   1   6      219.63      210.86      1.76 o 
  -1   1   6       58.60       56.56      0.98 o 
   0   1   6       81.85       86.40      0.77 o 
   1   1   6      361.92      386.50      6.54 o 
   2   1   6       18.95       17.17      0.54 o 
   3   1   6       13.68       14.80      0.67 o 
   4   1   6        0.00        0.20      0.51 o 
   5   1   6        4.14        2.62      1.19 o 
   6   1   6        0.44        0.74      0.71 o 
  -8   2   6        0.01        0.10      0.47 o 
  -7   2   6        4.55        6.88      1.23 o 
  -6   2   6        1.01        0.95      0.37 o 
  -5   2   6        4.39        5.94      0.56 o 
  -4   2   6       13.39       13.88      0.83 o 
  -3   2   6       16.01       17.89      0.35 o 
  -2   2   6      185.72      199.03      1.37 o 
  -1   2   6      283.35      284.36      4.21 o 
   0   2   6        1.08        2.60      0.21 o 
   1   2   6       11.91       11.65      0.49 o 
   2   2   6       56.69       60.33      0.86 o 
   3   2   6        1.96        2.61      0.54 o 
   4   2   6        2.85        2.08      0.74 o 
   5   2   6        0.27       -0.26      0.60 o 
   6   2   6        0.35        1.25      0.92 o 
  -8   3   6        0.03        0.11      0.50 o 
  -7   3   6        3.24        2.00      0.51 o 
  -6   3   6        0.24        0.22      0.34 o 
  -5   3   6        2.43        2.36      0.31 o 
  -4   3   6        6.47        5.52      0.37 o 
  -3   3   6        0.04        0.36      0.20 o 
  -2   3   6       49.04       46.04      0.78 o 
  -1   3   6       50.32       48.79      1.05 o 
   0   3   6       34.70       30.18      0.59 o 
   1   3   6        0.43        0.48      0.33 o 
   2   3   6       17.36       20.68      0.58 o 
   3   3   6       21.23       21.20      0.67 o 
   4   3   6        0.88        0.27      0.61 o 
   5   3   6        0.32       -0.28      0.80 o 
  -7   4   6        0.03       -0.36      0.36 o 
  -6   4   6        0.33        0.24      0.30 o 
  -5   4   6        1.21        1.03      0.41 o 
  -4   4   6        1.00        0.80      0.28 o 
  -3   4   6       49.97       47.27      0.76 o 
  -2   4   6      136.47      136.15      1.48 o 
  -1   4   6       24.86       26.11      0.76 o 
   0   4   6       73.45       85.48      1.07 o 
   1   4   6      143.30      152.83      2.79 o 
   2   4   6        1.68        2.02      0.52 o 
   3   4   6       12.80       10.55      0.60 o 
   4   4   6        0.04        0.00      0.47 o 
   5   4   6        1.73        1.23      0.72 o 
  -7   5   6        2.75        3.62      0.45 o 
  -6   5   6        0.68        0.52      0.34 o 
  -5   5   6        2.92        2.42      0.31 o 
  -4   5   6      127.58      127.53      2.94 o 
  -3   5   6      809.94      831.01      6.79 o 
  -2   5   6      140.19      145.70      2.60 o 
  -1   5   6       38.14       38.08      0.90 o 
   0   5   6       73.14       74.85      1.20 o 
   1   5   6        8.92        8.78      0.95 o 
   2   5   6        0.00       -0.55      0.58 o 
   3   5   6        1.58        1.76      0.75 o 
   4   5   6        0.37       -0.38      0.61 o 
  -7   6   6        6.74        6.83      0.55 o 
  -6   6   6       21.49       20.20      0.64 o 
  -5   6   6        9.51        8.03      0.29 o 
  -4   6   6       92.36       91.28      2.80 o 
  -3   6   6       45.26       45.89      1.51 o 
  -2   6   6        3.91        4.69      1.08 o 
  -1   6   6        0.75        0.83      0.37 o 
   0   6   6        8.76        8.74      0.58 o 
   1   6   6        0.02        0.07      0.44 o 
   2   6   6        2.03        0.32      1.06 o 
   3   6   6        0.46        0.29      0.72 o 
  -6   7   6        4.59        4.26      0.37 o 
  -5   7   6       12.46       10.02      1.24 o 
  -4   7   6        0.34        0.33      0.28 o 
  -3   7   6       10.27        9.86      0.31 o 
  -2   7   6        3.37        3.33      0.28 o 
  -1   7   6       20.93       21.15      0.46 o 
   0   7   6        0.87        0.75      0.30 o 
   1   7   6        0.36        0.36      0.41 o 
   2   7   6        1.38       -0.05      0.58 o 
  -6   8   6        0.11        0.77      0.99 o 
  -5   8   6        0.26        1.20      0.91 o 
  -4   8   6        7.88        7.92      1.06 o 
  -3   8   6        0.00       -0.16      0.21 o 
  -2   8   6        0.12        0.07      0.24 o 
  -1   8   6        2.76        2.22      0.34 o 
   0   8   6        5.53        4.86      0.67 o 
   1   8   6        0.63        1.44      1.26 o 
  -4   9   6        0.08        0.24      0.82 o 
  -3   9   6        0.42       -0.10      0.70 o 
  -2   9   6        2.55        2.26      1.25 o 
   1 -10   7        2.79        3.42      1.23 o 
   2 -10   7        1.57        1.59      1.18 o 
   3 -10   7        6.49        8.28      1.40 o 
  -1  -9   7       10.63       13.72      1.24 o 
   0  -9   7        1.02        0.36      0.78 o 
   1  -9   7       16.19       17.32      1.37 o 
   2  -9   7       61.78       71.22      3.34 o 
   3  -9   7      135.13      137.52      7.16 o 
   4  -9   7       10.34       10.26      0.78 o 
   5  -9   7        1.81        1.87      0.51 o 
  -2  -8   7        1.69        1.28      0.91 o 
  -1  -8   7       35.72       34.81      1.29 o 
   0  -8   7       30.53       34.79      1.54 o 
   1  -8   7        0.11       -0.34      0.91 o 
   2  -8   7       54.99       52.33      3.03 o 
   3  -8   7        7.73        7.00      0.46 o 
   4  -8   7        1.93        1.60      0.45 o 
   5  -8   7        3.27        2.79      0.59 o 
   6  -8   7        0.62        0.36      0.60 o 
  -3  -7   7       12.44       17.25      0.99 o 
  -2  -7   7        2.58        1.97      0.89 o 
  -1  -7   7        4.93        4.70      1.18 o 
   0  -7   7        0.02       -0.72      0.91 o 
   1  -7   7      143.74      147.70      2.84 o 
   2  -7   7       57.41       53.23      0.69 o 
   3  -7   7        0.54        0.72      0.34 o 
   4  -7   7       12.10       13.29      0.87 o 
   5  -7   7        6.94        8.11      0.87 o 
   6  -7   7        0.45        0.57      0.65 o 
  -4  -6   7        6.99       10.26      3.20 o 
  -3  -6   7        2.48        2.36      0.72 o 
  -2  -6   7        0.58        1.57      0.63 o 
  -1  -6   7       18.40       17.15      0.90 o 
   0  -6   7      105.44      102.42      3.32 o 
   1  -6   7      166.99      165.50      1.44 o 
   2  -6   7       17.09       17.39      1.31 o 
   3  -6   7        9.60       10.27      0.98 o 
   4  -6   7        0.95        0.37      0.63 o 
   5  -6   7        7.15        7.40      0.84 o 
   6  -6   7        3.34        4.10      0.85 o 
   7  -6   7        0.64        0.67      0.91 o 
  -5  -5   7       14.77       18.48      1.40 o 
  -4  -5   7        3.38        3.61      0.65 o 
  -3  -5   7        0.00        0.09      0.26 o 
  -2  -5   7        0.00        0.29      0.71 o 
  -1  -5   7       19.78       22.21      2.07 o 
   0  -5   7        2.33        1.13      1.49 o 
   1  -5   7       32.27       34.88      0.91 o 
   2  -5   7       18.82       14.57      0.79 o 
   3  -5   7       26.59       25.04      1.13 o 
   4  -5   7        7.89        7.25      0.99 o 
   5  -5   7        2.01        1.71      0.90 o 
   6  -5   7        2.40        3.47      1.18 o 
   7  -5   7        0.95        0.95      1.48 o 
  -6  -4   7        0.26        0.22      1.01 o 
  -5  -4   7        0.88        1.07      0.35 o 
  -4  -4   7       23.99       22.18      0.74 o 
  -3  -4   7        1.20        0.96      0.33 o 
  -2  -4   7       35.60       40.64      0.87 o 
  -1  -4   7       33.18       28.01      1.13 o 
   0  -4   7        0.11       -0.08      0.14 o 
   1  -4   7       89.20       89.51      2.25 o 
   2  -4   7        5.30        5.82      1.15 o 
   3  -4   7        0.10        0.66      0.62 o 
   4  -4   7        3.66        5.92      1.05 o 
   5  -4   7       11.68       10.46      1.17 o 
   6  -4   7       11.21       10.53      1.10 o 
   7  -4   7        0.77        0.88      0.85 o 
  -6  -3   7        2.24        1.32      0.69 o 
  -5  -3   7       23.96       21.23      1.01 o 
  -4  -3   7       15.89       14.45      0.49 o 
  -3  -3   7       13.41       14.44      0.37 o 
  -2  -3   7        3.21        3.62      0.27 o 
  -1  -3   7       27.90       32.03      0.45 o 
   0  -3   7       38.50       58.74      1.70 o 
   1  -3   7      107.42      100.67      1.71 o 
   2  -3   7        0.28        0.82      0.85 o 
   3  -3   7       45.76       48.99      1.29 o 
   4  -3   7      157.19      153.49      3.01 o 
   5  -3   7      164.69      164.87      3.96 o 
   6  -3   7        2.00        1.61      0.74 o 
   7  -3   7       18.94       22.15      2.45 o 
  -7  -2   7        0.95        0.83      0.79 o 
  -6  -2   7        6.44        5.92      0.78 o 
  -5  -2   7       29.60       28.37      0.96 o 
  -4  -2   7       10.93       12.02      0.64 o 
  -3  -2   7        0.94        0.73      0.39 o 
  -2  -2   7      102.72      103.51      1.14 o 
  -1  -2   7      218.32      231.47      4.66 o 
   0  -2   7       30.71       50.10      0.72 o 
   1  -2   7       78.44       95.21      1.27 o 
   2  -2   7       83.99      102.59      2.14 o 
   3  -2   7      137.58      126.95      1.88 o 
   4  -2   7      528.38      520.69      5.55 o 
   5  -2   7       17.91       17.57      0.89 o 
   6  -2   7        1.72        2.83      0.78 o 
   7  -2   7        1.75        2.85      1.17 o 
  -7  -1   7        3.58        3.22      0.72 o 
  -6  -1   7        0.41        0.33      0.72 o 
  -5  -1   7       37.92       38.19      0.71 o 
  -4  -1   7        5.07        5.53      0.55 o 
  -3  -1   7       32.01       27.52      0.59 o 
  -2  -1   7      636.61      715.92      5.15 o 
  -1  -1   7      441.66      435.10      3.89 o 
   0  -1   7      592.02      596.39      5.05 o 
   1  -1   7     1027.73     1158.66     18.54 o 
   2  -1   7       68.54       67.67      0.95 o 
   3  -1   7      335.51      328.71      3.38 o 
   4  -1   7       10.35       13.46      0.89 o 
   5  -1   7        0.29        0.31      0.76 o 
   6  -1   7        3.13        2.67      0.97 o 
   7  -1   7        0.30       -0.84      2.33 o 
  -7   0   7        0.11        0.10      0.47 o 
  -6   0   7        0.03       -0.32      0.45 o 
  -5   0   7      149.19      142.72      1.64 o 
  -4   0   7       39.52       39.38      0.56 o 
  -3   0   7       42.72       49.01      0.67 o 
  -2   0   7       27.18       24.38      0.41 o 
  -1   0   7       29.85       37.37      0.46 o 
   0   0   7       19.22       22.86      0.82 o 
   1   0   7        5.95        4.81      0.35 o 
   2   0   7      287.68      260.35      3.84 o 
   3   0   7        4.08        4.96      0.81 o 
   4   0   7       51.60       47.43      1.12 o 
   5   0   7        1.31        1.47      0.65 o 
   6   0   7        0.58        0.93      0.72 o 
  -7   1   7        2.54        2.60      0.54 o 
  -6   1   7       95.40       95.12      1.27 o 
  -5   1   7       71.20       72.37      1.43 o 
  -4   1   7       24.61       26.11      0.47 o 
  -3   1   7       39.92       39.89      0.42 o 
  -2   1   7       11.73       12.27      0.20 o 
  -1   1   7      115.15      104.21      0.92 o 
   0   1   7      542.87      582.74      5.86 o 
   1   1   7       59.76       55.87      0.79 o 
   2   1   7        1.59        1.38      0.40 o 
   3   1   7       72.06       78.46      3.25 o 
   4   1   7        3.85        4.43      0.82 o 
   5   1   7        2.09        2.18      0.86 o 
   6   1   7        3.05        3.23      0.98 o 
  -7   2   7       12.23       13.56      0.61 o 
  -6   2   7        0.61        0.17      0.43 o 
  -5   2   7       51.78       51.55      1.74 o 
  -4   2   7       35.44       34.13      0.46 o 
  -3   2   7       83.86       77.74      0.88 o 
  -2   2   7      109.99      118.85      1.49 o 
  -1   2   7       15.65       14.00      0.72 o 
   0   2   7       10.17        8.79      0.24 o 
   1   2   7        7.86       10.34      0.75 o 
   2   2   7        6.16        6.56      0.61 o 
   3   2   7       22.98       22.09      0.83 o 
   4   2   7        2.18        1.46      0.73 o 
   5   2   7        0.18        0.36      0.68 o 
  -7   3   7        4.93        6.52      0.94 o 
  -6   3   7        3.20        3.38      0.36 o 
  -5   3   7        0.00       -0.07      0.36 o 
  -4   3   7        0.04        0.08      0.21 o 
  -3   3   7        8.52        8.31      0.27 o 
  -2   3   7       71.88       63.29      0.96 o 
  -1   3   7       41.29       40.72      0.85 o 
   0   3   7        0.02        0.15      0.15 o 
   1   3   7       28.79       26.03      0.50 o 
   2   3   7        5.37        5.29      0.87 o 
   3   3   7        0.09        0.41      0.50 o 
   4   3   7        5.07        4.62      0.64 o 
   5   3   7        7.92        8.16      1.78 o 
  -7   4   7        1.56        0.95      0.48 o 
  -6   4   7        0.69        1.01      0.34 o 
  -5   4   7       14.14       13.91      0.73 o 
  -4   4   7       23.98       24.04      0.36 o 
  -3   4   7      120.85      114.33      3.60 o 
  -2   4   7       27.92       22.74      1.73 o 
  -1   4   7        4.94        5.24      0.25 o 
   0   4   7        9.28       10.20      0.43 o 
   1   4   7       30.80       30.93      0.67 o 
   2   4   7        1.15        1.58      0.38 o 
   3   4   7        3.23        4.21      0.88 o 
   4   4   7       10.39        9.51      0.70 o 
  -7   5   7        3.83        4.34      0.51 o 
  -6   5   7        4.02        3.40      0.34 o 
  -5   5   7        0.68        0.68      0.34 o 
  -4   5   7       13.43       12.77      0.39 o 
  -3   5   7        0.25        0.29      0.27 o 
  -2   5   7        1.19        1.66      0.22 o 
  -1   5   7        7.38        7.09      0.46 o 
   0   5   7        8.25        9.19      0.93 o 
   1   5   7        2.97        3.85      0.42 o 
   2   5   7       25.80       24.30      0.96 o 
   3   5   7        9.62        6.95      1.52 o 
   4   5   7        0.99        0.89      0.69 o 
  -7   6   7        2.65        3.17      0.42 o 
  -6   6   7        5.52        4.93      0.34 o 
  -5   6   7        0.99        0.58      0.29 o 
  -4   6   7       16.18       14.42      0.78 o 
  -3   6   7        2.66        3.42      0.21 o 
  -2   6   7       14.78       15.28      0.25 o 
  -1   6   7        4.83        5.00      0.42 o 
   0   6   7       16.21       16.55      0.48 o 
   1   6   7        2.00        1.52      0.53 o 
   2   6   7       12.21        9.31      1.25 o 
   3   6   7        1.57        1.15      1.32 o 
  -6   7   7        0.01       -0.10      1.56 o 
  -5   7   7        0.60        0.16      0.28 o 
  -4   7   7       50.00       46.18      2.82 o 
  -3   7   7       40.08       34.70      2.00 o 
  -2   7   7        9.98        9.64      0.38 o 
  -1   7   7        6.17        5.93      0.52 o 
   0   7   7        0.00        0.09      0.42 o 
   1   7   7        0.13       -0.33      0.60 o 
   2   7   7        0.65        0.91      1.11 o 
  -5   8   7        8.11       13.14      2.14 o 
  -4   8   7        2.71        0.79      1.61 o 
  -3   8   7        0.03       -0.51      0.79 o 
  -2   8   7        2.48        2.41      1.37 o 
  -1   8   7        0.03        0.12      0.28 o 
   0   8   7        0.25        0.25      0.52 o 
  -3   9   7        0.97        0.75      1.42 o 
   2 -10   8        6.62        9.79      1.42 o 
   3 -10   8        0.16       -0.41      2.09 o 
  -1  -9   8        1.10        0.99      1.37 o 
   0  -9   8        5.23        4.50      1.15 o 
   1  -9   8        0.08        0.84      1.06 o 
   2  -9   8       23.20       24.69      1.59 o 
   3  -9   8       14.29       14.40      1.30 o 
   4  -9   8        0.21        0.00      0.59 o 
   5  -9   8        0.29       -0.01      0.57 o 
  -2  -8   8        0.79        0.84      0.94 o 
  -1  -8   8       20.99       19.58      0.95 o 
   0  -8   8        1.58       -0.38      0.99 o 
   1  -8   8        3.81        4.09      1.11 o 
   2  -8   8        5.63        5.79      0.60 o 
   3  -8   8       14.00       12.79      0.50 o 
   4  -8   8        3.66        4.00      0.62 o 
   5  -8   8       16.34       17.48      0.99 o 
   6  -8   8        5.74        3.92      0.73 o 
  -3  -7   8       11.23       11.33      0.93 o 
  -2  -7   8        0.84        0.43      0.66 o 
  -1  -7   8        2.29        1.94      0.80 o 
   0  -7   8       37.78       39.05      1.52 o 
   1  -7   8      132.58      134.35      2.79 o 
   2  -7   8      221.93      225.68      2.15 o 
   3  -7   8        6.80        7.86      0.79 o 
   4  -7   8       10.37       11.76      0.63 o 
   5  -7   8       10.67       10.74      0.76 o 
   6  -7   8        0.02        0.31      0.67 o 
  -4  -6   8       11.31       12.08      0.96 o 
  -3  -6   8       10.71       13.32      1.08 o 
  -2  -6   8        1.09        2.49      0.89 o 
  -1  -6   8       14.50       12.58      1.13 o 
   0  -6   8       10.65       10.68      1.15 o 
   1  -6   8        3.35        3.51      0.29 o 
   2  -6   8      120.27      123.37      1.41 o 
   3  -6   8       11.20       12.01      1.79 o 
   4  -6   8       23.81       24.69      0.98 o 
   5  -6   8        0.14        0.33      0.70 o 
   6  -6   8        3.90        6.85      1.97 o 
  -5  -5   8        3.63        3.80      1.15 o 
  -4  -5   8        1.96        1.92      0.94 o 
  -3  -5   8       25.12       24.69      1.92 o 
  -2  -5   8       47.21       44.59      0.99 o 
  -1  -5   8       18.60       17.47      1.20 o 
   0  -5   8        6.33        7.31      1.01 o 
   1  -5   8       32.51       30.72      1.51 o 
   2  -5   8       54.24       58.03      1.66 o 
   3  -5   8       15.36       13.08      0.87 o 
   4  -5   8        2.37        2.72      0.71 o 
   5  -5   8        2.04        2.18      0.74 o 
   6  -5   8        9.13        9.58      0.93 o 
   7  -5   8        0.25        1.30      1.05 o 
  -6  -4   8        0.01       -0.55      1.83 o 
  -5  -4   8        3.50        4.60      0.76 o 
  -4  -4   8        7.26        7.03      1.34 o 
  -3  -4   8        0.12        0.87      0.38 o 
  -2  -4   8        7.63        7.33      1.31 o 
  -1  -4   8       12.55       13.45      0.96 o 
   0  -4   8      120.38      115.85      1.22 o 
   1  -4   8        9.45        6.55      0.96 o 
   2  -4   8       10.16       11.00      0.87 o 
   3  -4   8       10.85       13.82      1.05 o 
   4  -4   8       32.64       30.45      1.04 o 
   5  -4   8        0.15        0.14      0.65 o 
   6  -4   8        0.16        0.02      0.66 o 
   7  -4   8        0.97       -0.09      0.90 o 
  -6  -3   8        5.64        6.90      0.77 o 
  -5  -3   8        2.27        1.90      0.45 o 
  -4  -3   8        1.58        1.42      0.57 o 
  -3  -3   8        2.03        1.45      0.43 o 
  -2  -3   8       16.47       16.60      0.66 o 
  -1  -3   8       29.79       38.87      0.56 o 
   0  -3   8      237.16      274.73      2.60 o 
   1  -3   8       69.45       65.00      1.40 o 
   2  -3   8       71.67       76.80      1.14 o 
   3  -3   8       18.61       19.86      1.55 o 
   4  -3   8        0.10        0.01      1.15 o 
   5  -3   8        0.03       -0.06      0.79 o 
   6  -3   8        0.79        1.53      0.90 o 
   7  -3   8        0.41        0.27      1.45 o 
  -6  -2   8        0.42        1.11      0.84 o 
  -5  -2   8       84.52       77.72      1.34 o 
  -4  -2   8       25.50       25.65      2.44 o 
  -3  -2   8        5.33        6.09      0.49 o 
  -2  -2   8       26.82       29.23      0.41 o 
  -1  -2   8       51.48       52.11      1.08 o 
   0  -2   8        1.28        1.57      0.65 o 
   1  -2   8        3.98        1.66      0.70 o 
   2  -2   8       13.10       12.84      1.01 o 
   3  -2   8       90.37       76.12      2.13 o 
   4  -2   8      133.23      130.58      1.96 o 
   5  -2   8        0.17        0.31      0.62 o 
   6  -2   8        0.07        0.16      0.76 o 
  -7  -1   8        0.73        0.84      0.63 o 
  -6  -1   8       17.65       16.75      0.64 o 
  -5  -1   8        5.47        4.80      0.52 o 
  -4  -1   8      167.14      150.39      1.67 o 
  -3  -1   8      140.98      141.74      1.21 o 
  -2  -1   8      411.11      462.91      2.98 o 
  -1  -1   8       33.72       33.31      0.89 o 
   0  -1   8      177.41      194.32      1.72 o 
   1  -1   8      100.40      108.30      2.23 o 
   2  -1   8       27.87       26.12      0.66 o 
   3  -1   8        8.99       10.26      1.15 o 
   4  -1   8       75.04       70.20      1.33 o 
   5  -1   8        3.02        2.56      0.80 o 
   6  -1   8       18.93       23.32      2.78 o 
  -7   0   8        0.01        0.53      0.91 o 
  -6   0   8       31.34       30.71      0.93 o 
  -5   0   8      282.40      279.63      2.49 o 
  -4   0   8       31.70       30.92      0.83 o 
  -3   0   8      182.82      204.71      1.64 o 
  -2   0   8      210.13      226.10      1.43 o 
  -1   0   8        1.34        0.64      0.31 o 
   0   0   8       97.39       99.78      1.30 o 
   1   0   8       85.02       95.75      1.25 o 
   2   0   8      124.58      109.55      1.33 o 
   3   0   8      144.11      140.40      2.13 o 
   4   0   8        0.68        0.34      0.66 o 
   5   0   8        0.03       -0.46      0.72 o 
   6   0   8        0.60        0.87      0.75 o 
  -7   1   8        7.45        7.78      0.62 o 
  -6   1   8      194.16      196.28      2.02 o 
  -5   1   8       66.18       60.86      0.81 o 
  -4   1   8       25.95       24.56      0.56 o 
  -3   1   8        1.55        0.59      0.34 o 
  -2   1   8       74.16       93.12      0.65 o 
  -1   1   8       38.39       45.78      0.53 o 
   0   1   8      103.16      114.51      1.12 o 
   1   1   8       13.90       14.47      1.03 o 
   2   1   8        2.20        3.29      0.45 o 
   3   1   8      115.86      113.35      2.90 o 
   4   1   8       39.43       41.95      1.57 o 
   5   1   8        0.89        1.09      1.13 o 
   6   1   8        1.29        1.27      0.76 o 
  -7   2   8       18.90       16.47      0.99 o 
  -6   2   8        3.37        2.16      0.48 o 
  -5   2   8        1.03        0.30      0.30 o 
  -4   2   8        3.14        2.71      0.34 o 
  -3   2   8        1.14        0.88      0.18 o 
  -2   2   8        2.53        1.14      0.42 o 
  -1   2   8        2.45        3.20      0.63 o 
   0   2   8       64.18       53.48      1.73 o 
   1   2   8        1.25        0.55      0.36 o 
   2   2   8        2.11        1.92      0.55 o 
   3   2   8       32.81       33.29      1.40 o 
   4   2   8        1.03        1.13      0.99 o 
   5   2   8        0.87        2.08      0.67 o 
  -7   3   8        0.09       -0.42      0.42 o 
  -6   3   8        0.14        0.57      0.31 o 
  -5   3   8        0.75        0.42      0.25 o 
  -4   3   8       22.94       22.45      0.57 o 
  -3   3   8        5.15        7.20      0.98 o 
  -2   3   8        7.68        7.58      0.79 o 
  -1   3   8       15.34       12.49      0.82 o 
   0   3   8       22.70       27.28      0.39 o 
   1   3   8        3.72        4.06      0.42 o 
   2   3   8        5.66        5.88      0.69 o 
   3   3   8        3.49        3.66      0.59 o 
   4   3   8        1.70        1.93      0.57 o 
   5   3   8        2.59        1.98      1.22 o 
  -7   4   8        0.58        0.54      0.40 o 
  -6   4   8       11.96       10.37      0.36 o 
  -5   4   8        0.02       -0.12      0.28 o 
  -4   4   8       15.26       13.88      0.84 o 
  -3   4   8       30.79       32.22      1.48 o 
  -2   4   8       10.66        9.84      0.94 o 
  -1   4   8        1.00        0.95      0.18 o 
   0   4   8        0.03        0.25      0.42 o 
   1   4   8        0.01       -0.12      0.47 o 
   2   4   8        0.06        0.56      0.35 o 
   3   4   8        2.68        2.93      0.50 o 
   4   4   8        0.05       -0.10      0.63 o 
  -7   5   8        0.00        0.23      0.33 o 
  -6   5   8        1.35        0.81      0.23 o 
  -5   5   8        1.63        2.06      0.24 o 
  -4   5   8        3.06        1.84      0.92 o 
  -3   5   8       45.24       46.31      1.28 o 
  -2   5   8      107.10      110.31      3.25 o 
  -1   5   8       14.89       14.08      0.33 o 
   0   5   8        1.55        1.10      0.28 o 
   1   5   8        0.40        0.75      0.37 o 
   2   5   8        1.83        2.19      0.63 o 
   3   5   8        0.21        0.67      1.25 o 
  -7   6   8        0.82        1.08      1.85 o 
  -6   6   8        4.70        6.16      1.13 o 
  -5   6   8        1.26        1.77      0.27 o 
  -4   6   8       15.54       11.48      1.11 o 
  -3   6   8       45.97       46.05      1.64 o 
  -2   6   8        9.03        9.53      0.54 o 
  -1   6   8       26.73       27.35      0.71 o 
   0   6   8        5.44        6.47      0.46 o 
   1   6   8        1.59        1.58      0.55 o 
   2   6   8        0.54        0.65      1.01 o 
  -6   7   8        1.36        0.63      1.01 o 
  -5   7   8       14.90       16.01      3.13 o 
  -4   7   8       57.80       55.34      2.91 o 
  -3   7   8        5.75        6.86      1.06 o 
  -2   7   8        5.77        4.60      0.74 o 
  -1   7   8        2.33        1.40      0.33 o 
   0   7   8        0.14        0.53      0.45 o 
   1   7   8        0.00        0.21      0.59 o 
  -5   8   8       24.75       23.71      1.44 o 
  -4   8   8       10.48        9.46      1.25 o 
  -3   8   8        2.52        1.01      1.54 o 
  -2   8   8        0.00        0.79      0.79 o 
  -1  -9   9        1.45        2.08      0.82 o 
   0  -9   9        7.46        8.54      1.32 o 
   1  -9   9        2.44        1.90      2.05 o 
   2  -9   9        7.36        8.90      1.37 o 
   3  -9   9        3.97        4.25      0.90 o 
   4  -9   9        6.03        6.79      0.53 o 
  -2  -8   9        0.60        0.03      0.67 o 
  -1  -8   9       30.18       31.75      1.49 o 
   0  -8   9        1.50        2.77      1.06 o 
   1  -8   9        0.00        0.41      0.96 o 
   2  -8   9       28.71       27.69      1.35 o 
   3  -8   9       19.68       20.23      1.12 o 
   4  -8   9        4.94        5.62      0.67 o 
   5  -8   9       12.96       13.43      0.70 o 
  -3  -7   9        4.63        4.06      1.05 o 
  -2  -7   9        1.33        1.43      0.70 o 
  -1  -7   9       25.27       20.76      0.90 o 
   0  -7   9       11.45       14.51      2.14 o 
   1  -7   9      109.01      111.06      2.48 o 
   2  -7   9      250.78      257.04      2.41 o 
   3  -7   9       20.07       19.77      0.60 o 
   4  -7   9       10.40        6.40      2.81 o 
   5  -7   9        5.75        5.67      1.13 o 
   6  -7   9        3.96        2.25      1.44 o 
  -4  -6   9       20.69       25.20      1.28 o 
  -3  -6   9        3.96        2.78      0.72 o 
  -2  -6   9      188.84      165.64      2.15 o 
  -1  -6   9       46.39       39.82      1.49 o 
   0  -6   9        4.10        2.62      1.80 o 
   1  -6   9      344.85      353.46      3.03 o 
   2  -6   9      161.93      170.44      2.59 o 
   3  -6   9       39.72       40.07      1.14 o 
   4  -6   9        0.02        0.17      0.66 o 
   5  -6   9        0.60        0.24      0.71 o 
   6  -6   9        1.39        1.78      1.04 o 
  -5  -5   9       18.34       20.79      1.42 o 
  -4  -5   9        6.34       10.24      0.81 o 
  -3  -5   9       25.07       22.69      1.02 o 
  -2  -5   9       11.59        8.26      1.14 o 
  -1  -5   9       30.89       25.74      2.19 o 
   0  -5   9       25.23       21.37      2.07 o 
   1  -5   9        0.50        0.30      0.76 o 
   2  -5   9        2.96        2.69      0.86 o 
   3  -5   9        3.54        5.14      0.76 o 
   4  -5   9        0.00       -0.41      0.64 o 
   5  -5   9        0.15        0.36      0.70 o 
   6  -5   9        2.76        3.13      0.85 o 
  -5  -4   9       11.31       11.16      0.88 o 
  -4  -4   9        7.00        6.61      1.71 o 
  -3  -4   9       10.78       14.61      0.29 o 
  -2  -4   9       67.02       57.17      2.63 o 
  -1  -4   9        6.84        8.26      0.34 o 
   0  -4   9       71.43       65.33      0.69 o 
   1  -4   9       40.84       40.73      0.91 o 
   2  -4   9        0.00        0.13      0.65 o 
   3  -4   9        7.56        7.19      1.12 o 
   4  -4   9        0.10        0.57      0.82 o 
   5  -4   9        2.29        3.25      0.95 o 
   6  -4   9        0.02       -0.10      0.70 o 
  -6  -3   9       11.48       14.88      0.87 o 
  -5  -3   9        0.01       -0.01      0.32 o 
  -4  -3   9       57.91       59.63      0.83 o 
  -3  -3   9       38.18       36.47      0.70 o 
  -2  -3   9        3.74        6.46      0.65 o 
  -1  -3   9       13.71       15.28      0.55 o 
   0  -3   9       29.75       36.34      0.73 o 
   1  -3   9       19.51       17.06      0.79 o 
   2  -3   9        4.53        5.08      0.63 o 
   3  -3   9        6.33        8.01      0.92 o 
   4  -3   9        0.82        1.00      0.65 o 
   5  -3   9       37.47       35.99      1.38 o 
   6  -3   9        2.50        2.22      0.79 o 
  -6  -2   9        0.58        0.60      0.61 o 
  -5  -2   9        0.48        0.14      0.38 o 
  -4  -2   9        2.77        1.86      0.40 o 
  -3  -2   9      274.36      275.51      3.44 o 
  -2  -2   9       66.43       65.04      0.77 o 
  -1  -2   9        1.08        1.51      0.27 o 
   0  -2   9       17.59       16.07      0.61 o 
   1  -2   9      105.75      112.61      2.26 o 
   2  -2   9       38.46       31.13      1.66 o 
   3  -2   9        3.03        3.55      0.81 o 
   4  -2   9       43.28       44.68      1.30 o 
   5  -2   9       13.75       14.02      1.14 o 
   6  -2   9        3.77        4.60      0.83 o 
  -7  -1   9        0.93        1.33      0.66 o 
  -6  -1   9       15.72       17.29      0.83 o 
  -5  -1   9        6.64        5.64      0.60 o 
  -4  -1   9      167.63      166.96      1.95 o 
  -3  -1   9       42.91       37.13      0.84 o 
  -2  -1   9       30.89       31.97      0.51 o 
  -1  -1   9       32.91       30.23      0.48 o 
   0  -1   9       18.10       15.42      0.41 o 
   1  -1   9       23.13       29.42      1.37 o 
   2  -1   9        6.42        6.62      0.67 o 
   3  -1   9      116.29      111.90      1.87 o 
   4  -1   9       76.19       67.15      1.26 o 
   5  -1   9        0.24        0.54      0.62 o 
   6  -1   9       15.98       21.40      1.35 o 
  -7   0   9        3.01        3.49      0.89 o 
  -6   0   9       12.37       11.88      0.65 o 
  -5   0   9       19.27       17.77      0.65 o 
  -4   0   9       29.73       28.56      0.62 o 
  -3   0   9       34.51       34.01      0.48 o 
  -2   0   9       20.40       18.18      0.41 o 
  -1   0   9       14.29       16.82      0.47 o 
   0   0   9      136.06      170.63      2.48 o 
   1   0   9        8.94       13.07      0.79 o 
   2   0   9      259.49      240.06      2.69 o 
   3   0   9      817.24      797.58      9.21 o 
   4   0   9       61.16       59.35      2.65 o 
   5   0   9       10.53       13.59      1.18 o 
   6   0   9        1.06        2.32      0.81 o 
  -7   1   9        8.52        9.99      0.88 o 
  -6   1   9        0.44        0.68      0.56 o 
  -5   1   9       21.59       18.00      1.32 o 
  -4   1   9       15.27       17.24      0.63 o 
  -3   1   9      368.27      385.52      2.93 o 
  -2   1   9        2.03        1.29      0.13 o 
  -1   1   9      744.78      772.30     22.71 o 
   0   1   9      261.05      269.02      2.29 o 
   1   1   9        1.49        2.65      0.43 o 
   2   1   9      172.30      174.69      2.54 o 
   3   1   9        0.26        0.58      0.51 o 
   4   1   9        2.52        1.89      0.77 o 
   5   1   9        2.29        2.11      0.87 o 
  -7   2   9        7.86        6.54      0.58 o 
  -6   2   9      130.41      130.79      1.44 o 
  -5   2   9        9.37        9.52      0.38 o 
  -4   2   9       23.28       29.28      0.61 o 
  -3   2   9       59.08       54.93      1.12 o 
  -2   2   9        1.49        0.43      0.60 o 
  -1   2   9        0.10        0.67      0.60 o 
   0   2   9      128.63      129.22      1.09 o 
   1   2   9        4.71        3.57      0.42 o 
   2   2   9       32.74       34.78      0.89 o 
   3   2   9       27.72       27.87      0.77 o 
   4   2   9        3.69        3.77      0.61 o 
   5   2   9        0.17       -0.30      0.70 o 
  -7   3   9       42.38       41.61      0.72 o 
  -6   3   9       10.78       12.95      0.40 o 
  -5   3   9        0.85        0.76      0.24 o 
  -4   3   9        0.31        0.28      0.30 o 
  -3   3   9        5.47        5.51      0.72 o 
  -2   3   9        3.78        2.91      1.35 o 
  -1   3   9       79.62       89.33      1.78 o 
   0   3   9        8.26        9.75      0.36 o 
   1   3   9        6.27        6.79      0.58 o 
   2   3   9       14.20       14.37      0.51 o 
   3   3   9        7.91        7.23      0.58 o 
   4   3   9        0.17        0.62      0.61 o 
  -7   4   9        0.36        0.45      0.49 o 
  -6   4   9        1.10        3.16      1.15 o 
  -5   4   9        7.82        7.11      0.73 o 
  -4   4   9        0.21       -0.03      0.66 o 
  -3   4   9        1.48        1.01      0.58 o 
  -2   4   9        1.12        0.41      0.77 o 
  -1   4   9        0.38        0.15      0.14 o 
   0   4   9        5.43        5.68      0.51 o 
   1   4   9        0.90        0.00      0.24 o 
   2   4   9        0.70        0.82      0.37 o 
   3   4   9        2.13        2.31      0.83 o 
   4   4   9        0.80        0.58      0.55 o 
  -7   5   9        0.06        0.53      1.78 o 
  -6   5   9        2.72        3.08      0.43 o 
  -5   5   9        0.31        0.24      0.15 o 
  -4   5   9        0.95        1.10      0.61 o 
  -3   5   9       20.33       24.20      1.32 o 
  -2   5   9       56.90       58.37      1.76 o 
  -1   5   9        6.74        5.74      0.25 o 
   0   5   9        2.77        2.59      0.32 o 
   1   5   9        2.34        2.69      0.61 o 
   2   5   9        1.28        0.53      0.99 o 
   3   5   9        1.97        1.66      0.77 o 
  -6   6   9        0.69        0.19      0.94 o 
  -5   6   9        0.85        1.70      0.71 o 
  -4   6   9        0.60        0.83      0.64 o 
  -3   6   9        0.62        0.22      1.49 o 
  -2   6   9        0.30       -0.07      1.35 o 
  -1   6   9        0.43        0.32      0.24 o 
   0   6   9        0.19        0.31      0.37 o 
   1   6   9        0.87        0.24      0.35 o 
   2   6   9        2.94        2.69      1.13 o 
  -6   7   9        1.05        0.77      1.06 o 
  -5   7   9        1.02        0.68      0.73 o 
  -4   7   9        0.81        0.46      0.96 o 
  -3   7   9        0.02       -0.67      0.91 o 
  -2   7   9        0.05        0.07      0.77 o 
  -1   7   9        0.45        0.10      0.75 o 
   1   7   9        9.02        9.39      0.76 o 
  -4   8   9        4.45        3.03      1.15 o 
  -3   8   9        0.32        0.43      0.91 o 
  -2   8   9        5.57        3.66      0.99 o 
   0  -9  10        5.99        7.55      1.37 o 
   1  -9  10        2.05        2.12      1.20 o 
   2  -9  10       13.17       11.67      1.44 o 
   3  -9  10        0.77        1.19      1.02 o 
   4  -9  10        5.72        7.59      0.79 o 
  -2  -8  10        1.31        1.74      0.95 o 
  -1  -8  10        0.39        0.99      0.70 o 
   0  -8  10        1.49        1.23      1.06 o 
   1  -8  10        9.08       11.60      2.29 o 
   2  -8  10       34.18       26.85      3.85 o 
   3  -8  10        4.54        4.20      0.61 o 
   4  -8  10        1.26        1.33      0.45 o 
   5  -8  10        0.83        0.28      0.66 o 
  -3  -7  10        4.52        4.89      1.07 o 
  -2  -7  10        1.27        1.50      0.88 o 
  -1  -7  10       12.04       13.28      1.79 o 
   0  -7  10        1.30        0.72      0.96 o 
   1  -7  10       79.79       77.45      2.17 o 
   2  -7  10        0.82        0.67      0.28 o 
   3  -7  10       40.12       37.56      1.40 o 
   4  -7  10       10.16        8.10      1.11 o 
   5  -7  10        8.38        7.90      1.15 o 
   6  -7  10        0.13        0.28      1.14 o 
  -4  -6  10        9.41       12.24      0.93 o 
  -3  -6  10        0.96        0.22      0.73 o 
  -2  -6  10       19.77       19.12      0.86 o 
  -1  -6  10        4.21        4.02      1.03 o 
   0  -6  10        7.76        8.64      1.11 o 
   1  -6  10       91.47       97.52      2.04 o 
   2  -6  10      180.22      185.53      2.85 o 
   3  -6  10        1.75        0.72      0.72 o 
   4  -6  10       12.66       10.89      1.19 o 
   5  -6  10        2.95        2.59      1.03 o 
   6  -6  10        2.24        2.76      1.14 o 
  -5  -5  10       10.66       14.84      1.26 o 
  -4  -5  10        4.71        4.91      0.75 o 
  -3  -5  10        1.26        1.27      0.63 o 
  -2  -5  10        0.65        0.38      0.65 o 
  -1  -5  10        1.52        3.34      0.96 o 
   0  -5  10       67.91       64.97      1.92 o 
   1  -5  10      238.38      231.12      3.73 o 
   2  -5  10       17.26       19.51      0.91 o 
   3  -5  10        8.84       10.15      1.59 o 
   4  -5  10        0.13       -0.06      0.63 o 
   5  -5  10        0.69        1.07      0.74 o 
   6  -5  10        0.59        0.59      0.98 o 
  -5  -4  10        3.00        3.15      1.64 o 
  -4  -4  10        1.97        1.71      0.35 o 
  -3  -4  10       17.78       16.93      0.85 o 
  -2  -4  10        9.72        9.28      0.80 o 
  -1  -4  10        5.13        5.38      0.31 o 
   0  -4  10       37.91       39.99      0.71 o 
   1  -4  10        1.28        1.53      0.57 o 
   2  -4  10       42.99       39.44      1.02 o 
   3  -4  10       23.68       28.68      0.98 o 
   4  -4  10        2.86        1.61      0.81 o 
   5  -4  10        2.46        2.59      0.77 o 
   6  -4  10        3.06        4.42      1.06 o 
  -6  -3  10        0.20        0.35      0.48 o 
  -5  -3  10        0.27        0.15      0.48 o 
  -4  -3  10        2.71        3.75      1.01 o 
  -3  -3  10       11.43       11.80      0.64 o 
  -2  -3  10       34.60       27.76      0.51 o 
  -1  -3  10       65.89       64.37      1.22 o 
   0  -3  10       11.75       12.21      0.88 o 
   1  -3  10       72.00       80.54      1.36 o 
   2  -3  10        0.01        1.43      0.69 o 
   3  -3  10        3.05        3.21      1.36 o 
   4  -3  10        0.55        0.55      0.60 o 
   5  -3  10        0.21        0.46      0.98 o 
   6  -3  10        5.56        5.18      0.88 o 
  -6  -2  10        0.43        1.22      0.64 o 
  -5  -2  10        6.44        7.39      0.76 o 
  -4  -2  10       73.39       79.99      1.19 o 
  -3  -2  10      325.04      305.38      3.15 o 
  -2  -2  10        0.25        0.47      0.29 o 
  -1  -2  10      100.07       95.44      1.58 o 
   0  -2  10       73.98       79.13      1.50 o 
   1  -2  10      132.27      147.69      3.39 o 
   2  -2  10       11.38       12.66      0.82 o 
   3  -2  10       10.33       10.46      1.05 o 
   4  -2  10        6.08        5.29      0.69 o 
   5  -2  10        2.75        1.86      0.84 o 
   6  -2  10        0.17        0.32      0.72 o 
  -7  -1  10        4.71        8.27      0.69 o 
  -6  -1  10        4.50        5.37      0.55 o 
  -5  -1  10        1.37        2.02      0.53 o 
  -4  -1  10        1.76        1.32      0.63 o 
  -3  -1  10        2.30        2.61      0.29 o 
  -2  -1  10       47.84       40.72      0.53 o 
  -1  -1  10       22.48       18.73      0.42 o 
   0  -1  10       42.48       37.96      0.93 o 
   1  -1  10        3.19        5.42      0.55 o 
   2  -1  10       30.07       33.52      0.93 o 
   3  -1  10       18.19       15.57      3.40 o 
   4  -1  10        4.26        4.40      0.93 o 
   5  -1  10        2.63        2.61      1.21 o 
   6  -1  10        0.11        0.14      1.24 o 
  -7   0  10        1.87        1.40      0.59 o 
  -6   0  10        2.43        1.67      0.58 o 
  -5   0  10        0.72        0.44      0.41 o 
  -4   0  10        5.63        6.76      0.37 o 
  -3   0  10        2.75        3.21      0.29 o 
  -2   0  10       22.88       21.54      0.34 o 
  -1   0  10       11.90       12.46      1.12 o 
   0   0  10       53.66       51.46      1.23 o 
   1   0  10        0.48        0.43      0.40 o 
   2   0  10        9.52        7.81      0.65 o 
   3   0  10        6.67        4.32      0.84 o 
   4   0  10       18.25       17.45      0.93 o 
   5   0  10        2.01        2.93      0.83 o 
   6   0  10        5.74        5.94      1.42 o 
  -7   1  10        1.91        1.79      0.48 o 
  -6   1  10        6.76        6.98      0.98 o 
  -5   1  10        2.86        2.44      0.74 o 
  -4   1  10        5.73        6.71      0.53 o 
  -3   1  10       64.06       73.33      0.65 o 
  -2   1  10       51.72       54.70      0.85 o 
  -1   1  10       17.44       20.05      0.99 o 
   0   1  10       52.25       50.78      0.63 o 
   1   1  10       10.94       10.94      0.40 o 
   2   1  10       22.00       21.21      0.79 o 
   3   1  10       25.37       26.52      1.13 o 
   4   1  10       12.75        9.65      0.90 o 
   5   1  10        1.48        2.70      0.90 o 
  -7   2  10       21.13       21.95      0.74 o 
  -6   2  10       67.25       68.05      2.07 o 
  -5   2  10       68.59       60.64      1.31 o 
  -4   2  10      120.17      111.54      1.78 o 
  -3   2  10        6.18        7.53      0.75 o 
  -2   2  10        6.12        9.19      1.44 o 
  -1   2  10       12.50       11.00      0.89 o 
   0   2  10        1.87        1.90      0.20 o 
   1   2  10       22.62       20.57      0.73 o 
   2   2  10      120.24      130.00      2.19 o 
   3   2  10        0.00        0.05      0.43 o 
   4   2  10        0.38        0.66      0.67 o 
   5   2  10        0.02       -0.17      0.60 o 
  -7   3  10       31.88       31.44      0.71 o 
  -6   3  10        5.85        5.85      0.87 o 
  -5   3  10       12.65       11.96      0.50 o 
  -4   3  10        4.86        4.86      0.44 o 
  -3   3  10        3.19        4.81      0.61 o 
  -2   3  10       31.16       33.52      2.05 o 
  -1   3  10       65.02       70.38      1.66 o 
   0   3  10        8.60        7.88      0.34 o 
   1   3  10       17.32       18.19      0.67 o 
   2   3  10       16.55       17.50      0.58 o 
   3   3  10        4.94        4.31      0.83 o 
   4   3  10        0.16       -0.07      0.49 o 
  -7   4  10        3.29        4.07      0.84 o 
  -6   4  10        1.70        1.82      0.21 o 
  -5   4  10        0.86        0.29      0.37 o 
  -4   4  10        0.84        0.92      0.59 o 
  -3   4  10        0.97        1.80      0.89 o 
  -2   4  10       41.97       42.47      1.49 o 
  -1   4  10       46.92       47.76      1.44 o 
   0   4  10        0.01       -0.07      0.37 o 
   1   4  10       12.97       14.43      0.47 o 
   2   4  10       37.31       39.08      1.12 o 
   3   4  10        2.79        2.11      0.56 o 
  -7   5  10        1.94        4.96      1.23 o 
  -6   5  10        4.82        8.71      1.15 o 
  -5   5  10        0.01       -0.75      0.79 o 
  -4   5  10        9.67        9.15      0.78 o 
  -3   5  10        8.39        9.43      1.15 o 
  -2   5  10       40.31       41.65      1.64 o 
  -1   5  10        0.25        0.08      0.16 o 
   0   5  10        7.65        7.63      0.27 o 
   1   5  10        0.04        0.32      0.54 o 
   2   5  10        0.06       -0.29      0.94 o 
   3   5  10        0.04       -0.70      0.70 o 
  -6   6  10        0.01        0.65      1.80 o 
  -5   6  10        1.53        1.13      1.24 o 
  -4   6  10        2.60        2.74      1.06 o 
  -3   6  10        9.51        7.99      1.11 o 
  -2   6  10       12.42       14.87      1.97 o 
  -1   6  10       20.46       20.50      1.30 o 
   0   6  10        4.73        4.55      0.99 o 
   1   6  10        0.00        0.07      0.41 o 
   2   6  10        0.83        0.89      1.03 o 
  -5   7  10        0.34       -0.08      0.79 o 
  -4   7  10        3.71        2.74      1.11 o 
  -3   7  10        0.77        0.02      1.47 o 
  -2   7  10        0.28       -0.12      0.79 o 
  -3   8  10        3.36        2.41      1.08 o 
  -2   8  10        3.32        6.71      1.08 o 
   0  -9  11        1.20        2.07      2.24 o 
   1  -9  11        2.82        2.79      1.28 o 
   3  -9  11        0.38        0.81      1.06 o 
   4  -9  11        1.70        3.32      1.44 o 
  -2  -8  11        9.76        7.30      0.93 o 
  -1  -8  11        5.70        6.22      1.08 o 
   0  -8  11        1.57        3.54      2.02 o 
   1  -8  11        1.83        3.83      1.23 o 
   2  -8  11        0.14        0.04      0.87 o 
   3  -8  11        2.77        2.90      0.65 o 
   4  -8  11        0.80        0.42      0.59 o 
   5  -8  11        0.83        1.25      0.65 o 
  -3  -7  11        0.27        0.41      0.88 o 
  -2  -7  11        0.06        0.77      1.20 o 
  -1  -7  11        2.98        2.53      1.08 o 
   0  -7  11        1.10        0.96      0.99 o 
   1  -7  11       25.41       26.71      1.49 o 
   2  -7  11        3.74        3.68      0.31 o 
   3  -7  11        7.57        8.83      1.86 o 
   4  -7  11        6.65        7.47      0.92 o 
   5  -7  11        2.12        2.36      1.02 o 
  -4  -6  11        1.00        0.75      0.74 o 
  -3  -6  11        9.03        5.91      0.76 o 
  -2  -6  11       33.56       36.00      1.00 o 
  -1  -6  11        4.11        3.51      1.78 o 
   0  -6  11       10.64       10.35      1.97 o 
   1  -6  11      115.05      116.22      2.61 o 
   2  -6  11       58.60       55.85      2.06 o 
   3  -6  11      123.24      120.05      2.24 o 
   4  -6  11       88.83       89.91      2.58 o 
   5  -6  11        0.25        0.16      0.90 o 
   6  -6  11        1.19        2.61      0.94 o 
  -5  -5  11        8.27       11.27      1.53 o 
  -4  -5  11        9.52       12.94      2.23 o 
  -3  -5  11        5.87        5.66      0.69 o 
  -2  -5  11      133.40      110.35      1.77 o 
  -1  -5  11      129.95      115.68      3.13 o 
   0  -5  11      447.18      440.23      4.12 o 
   1  -5  11      241.36      236.70      4.75 o 
   2  -5  11       41.40       40.10      1.30 o 
   3  -5  11       45.31       46.69      1.84 o 
   4  -5  11        1.03        1.47      0.88 o 
   5  -5  11        0.40       -0.46      0.91 o 
   6  -5  11        2.96        3.31      0.93 o 
  -5  -4  11       19.30       18.56      9.13 o 
  -4  -4  11        7.97        6.80      0.50 o 
  -3  -4  11      100.23       86.21      1.52 o 
  -2  -4  11       11.52        8.22      0.59 o 
  -1  -4  11       34.43       31.30      0.61 o 
   0  -4  11       33.86       35.55      0.54 o 
   1  -4  11       26.40       23.54      0.83 o 
   2  -4  11        5.29        2.78      0.67 o 
   3  -4  11        0.11        0.34      0.71 o 
   4  -4  11        0.27        0.13      0.78 o 
   5  -4  11        1.10        0.96      0.72 o 
   6  -4  11        0.11        1.43      0.82 o 
  -6  -3  11       12.31       14.73      3.89 o 
  -5  -3  11        2.66        2.35      1.19 o 
  -4  -3  11        6.37        5.37      0.34 o 
  -3  -3  11        0.38        0.77      0.46 o 
  -2  -3  11        6.73        5.68      0.36 o 
  -1  -3  11        8.72        6.41      0.37 o 
   0  -3  11       10.31        5.47      0.54 o 
   1  -3  11       60.09       68.08      1.09 o 
   2  -3  11       32.83       27.56      1.08 o 
   3  -3  11       14.97       16.61      0.79 o 
   4  -3  11        3.98        3.14      0.69 o 
   5  -3  11       15.75       16.63      1.16 o 
   6  -3  11        4.29        6.41      0.93 o 
  -6  -2  11       12.42       11.72      0.91 o 
  -5  -2  11        2.37        4.35      0.49 o 
  -4  -2  11       28.34       25.85      0.92 o 
  -3  -2  11        9.31        7.34      0.38 o 
  -2  -2  11        3.98        4.56      0.43 o 
  -1  -2  11       14.72       11.97      0.67 o 
   0  -2  11      145.83      145.42      1.53 o 
   1  -2  11       11.60        8.40      1.42 o 
   2  -2  11       43.98       48.25      1.16 o 
   3  -2  11        1.43        0.45      0.65 o 
   4  -2  11        6.92        6.80      1.24 o 
   5  -2  11        1.52        0.65      0.65 o 
   6  -2  11        0.46        0.84      0.76 o 
  -6  -1  11        8.16        9.95      0.77 o 
  -5  -1  11        9.46        8.65      0.49 o 
  -4  -1  11        7.10        7.83      0.61 o 
  -3  -1  11       96.84       99.53      0.82 o 
  -2  -1  11      219.18      199.01      1.67 o 
  -1  -1  11        1.33        1.44      0.34 o 
   0  -1  11       25.36       23.47      0.63 o 
   1  -1  11        6.83        5.65      0.54 o 
   2  -1  11        0.16       -0.07      0.53 o 
   3  -1  11        0.64        1.03      0.64 o 
   4  -1  11       13.95       15.06      1.00 o 
   5  -1  11        0.08        0.72      0.81 o 
   6  -1  11        1.61        2.84      1.05 o 
  -7   0  11        6.27        6.01      0.65 o 
  -6   0  11        9.78        9.48      0.59 o 
  -5   0  11        0.00        0.32      0.47 o 
  -4   0  11        7.82        8.98      0.40 o 
  -3   0  11        9.15        9.96      0.44 o 
  -2   0  11       28.13       24.70      0.44 o 
  -1   0  11        2.87        4.45      0.66 o 
   0   0  11        2.46        2.48      0.41 o 
   1   0  11       62.81       65.98      1.00 o 
   2   0  11        1.34        2.12      0.46 o 
   3   0  11       22.41       25.17      1.48 o 
   4   0  11        3.86        2.90      0.61 o 
   5   0  11       15.86       16.85      0.89 o 
  -7   1  11        2.38        2.75      0.76 o 
  -6   1  11        1.36        1.17      0.79 o 
  -5   1  11       12.67       13.66      2.07 o 
  -4   1  11        0.63        0.23      0.23 o 
  -3   1  11        2.88        3.11      0.19 o 
  -2   1  11        2.57        3.05      0.17 o 
  -1   1  11       10.97       11.55      0.45 o 
   0   1  11      110.34      115.81      1.15 o 
   1   1  11       33.05       32.68      0.87 o 
   2   1  11      167.41      164.74      2.01 o 
   3   1  11       78.28       72.70      1.33 o 
   4   1  11       25.26       23.64      1.89 o 
   5   1  11       21.25       26.40      2.57 o 
  -7   2  11        9.36        7.91      0.86 o 
  -6   2  11        3.01        4.16      0.93 o 
  -5   2  11        2.33        1.22      0.47 o 
  -4   2  11       11.62        8.21      0.39 o 
  -3   2  11       12.07       11.50      0.99 o 
  -2   2  11        4.88        8.37      0.89 o 
  -1   2  11       99.80      111.54      2.12 o 
   0   2  11       25.82       27.43      0.96 o 
   1   2  11      113.12      113.04      1.82 o 
   2   2  11       94.20       92.15      1.40 o 
   3   2  11        0.42        0.69      0.52 o 
   4   2  11        0.65        0.50      0.92 o 
  -7   3  11        0.08        0.24      0.62 o 
  -6   3  11        8.07        7.91      0.90 o 
  -5   3  11       11.80       12.37      1.16 o 
  -4   3  11       39.01       42.41      1.02 o 
  -2   3  11       55.70       54.01      1.56 o 
  -1   3  11        4.58        4.79      0.89 o 
   0   3  11        0.14        0.24      0.24 o 
   1   3  11        6.64        7.02      0.43 o 
   2   3  11        7.11        7.95      0.47 o 
   3   3  11        0.23        0.46      0.42 o 
   4   3  11        0.14        0.29      0.52 o 
  -7   4  11       14.14       14.68      1.44 o 
  -6   4  11        3.91        4.11      1.08 o 
  -5   4  11       27.42       27.89      1.01 o 
  -4   4  11       10.38       10.61      0.94 o 
  -2   4  11       14.63       12.97      1.95 o 
  -1   4  11        3.91        5.25      0.94 o 
   0   4  11        0.16        0.67      0.52 o 
   1   4  11        5.08        6.60      0.39 o 
   2   4  11        0.00       -0.17      0.51 o 
   3   4  11        0.11        0.87      0.53 o 
  -6   5  11        0.20        2.00      1.92 o 
  -5   5  11        3.10        3.60      0.76 o 
  -4   5  11        0.09       -0.63      1.68 o 
  -3   5  11        1.59        1.83      0.99 o 
  -2   5  11       20.51       24.59      1.42 o 
  -1   5  11       27.54       31.66      1.44 o 
   0   5  11        3.78        4.48      0.41 o 
   1   5  11        4.24        5.74      0.51 o 
   2   5  11        0.41       -0.05      0.89 o 
  -6   6  11        1.30        2.36      1.15 o 
  -5   6  11        3.49        4.74      0.84 o 
  -4   6  11        0.33        0.19      1.66 o 
  -3   6  11        0.03        0.19      0.89 o 
  -2   6  11        1.56        2.31      1.76 o 
  -1   6  11        3.25        4.04      1.06 o 
   0   6  11        0.01       -0.05      1.37 o 
  -5   7  11        0.46       -0.34      1.08 o 
  -4   7  11        0.08        0.72      1.06 o 
  -3   7  11        0.01        0.70      0.96 o 
   0  -9  12       15.70       18.98      1.73 o 
   1  -9  12        0.01        0.22      1.18 o 
   2  -9  12        1.97        2.24      1.32 o 
   3  -9  12        0.17        1.22      1.59 o 
  -1  -8  12        1.59        2.55      0.95 o 
   0  -8  12        1.40        2.00      1.15 o 
   1  -8  12        0.03        0.14      1.01 o 
   2  -8  12        1.58        1.92      0.82 o 
   3  -8  12        0.07        0.35      0.34 o 
   4  -8  12        0.44        0.01      0.44 o 
  -3  -7  12        0.06       -0.22      0.71 o 
  -2  -7  12        0.17       -0.02      0.62 o 
  -1  -7  12        4.34        3.08      1.11 o 
   0  -7  12       16.03       14.70      1.32 o 
   1  -7  12        8.57       12.78      2.24 o 
   2  -7  12        2.58        2.40      0.77 o 
   3  -7  12        1.42        1.22      0.76 o 
   4  -7  12        0.01        0.26      0.75 o 
   5  -7  12        0.61        0.09      0.78 o 
  -4  -6  12        0.10        0.67      0.94 o 
  -3  -6  12        1.27        2.43      0.84 o 
  -2  -6  12        0.85        0.96      1.06 o 
  -1  -6  12       35.35       32.84      1.42 o 
   0  -6  12        3.24        2.48      0.99 o 
   1  -6  12       67.91       70.54      1.62 o 
   2  -6  12       24.73       21.23      0.96 o 
   3  -6  12       47.74       52.05      1.35 o 
   4  -6  12       10.63       12.34      2.59 o 
   5  -6  12        0.32       -0.64      0.95 o 
  -4  -5  12        1.51        1.80      0.84 o 
  -3  -5  12        4.32        3.00      0.81 o 
  -2  -5  12        0.39        1.12      0.98 o 
  -1  -5  12        3.68        1.25      1.01 o 
   0  -5  12      152.67      141.38      1.77 o 
   1  -5  12        2.89        2.54      1.22 o 
   2  -5  12       16.91       15.09      1.44 o 
   3  -5  12       19.91       20.28      0.98 o 
   4  -5  12        0.42       -0.10      1.23 o 
   5  -5  12        9.86       12.35      1.67 o 
   6  -5  12        5.37        7.11      1.55 o 
  -5  -4  12       23.66       28.48      0.99 o 
  -4  -4  12        0.13       -0.17      0.67 o 
  -3  -4  12       83.96       77.67      1.46 o 
  -2  -4  12       10.13        9.75      0.69 o 
  -1  -4  12        7.59        5.57      1.68 o 
   0  -4  12       84.17       90.22      1.15 o 
   1  -4  12       82.16       76.54      1.53 o 
   2  -4  12       29.45       23.88      1.00 o 
   3  -4  12       47.57       40.91      1.27 o 
   4  -4  12        0.02       -0.05      1.07 o 
   5  -4  12        9.92       11.48      1.62 o 
   6  -4  12        0.20        1.29      0.84 o 
  -6  -3  12        6.29        6.45      0.50 o 
  -5  -3  12        0.37        0.56      0.47 o 
  -4  -3  12        0.53        0.47      0.29 o 
  -3  -3  12       83.23       79.68      1.31 o 
  -2  -3  12       71.69       68.03      0.80 o 
  -1  -3  12      191.96      180.06      1.96 o 
   0  -3  12      218.49      224.80      2.38 o 
   1  -3  12       14.95       14.32      0.83 o 
   2  -3  12       28.16       25.02      1.09 o 
   3  -3  12        1.59        2.08      0.61 o 
   4  -3  12        0.02        0.29      0.59 o 
   5  -3  12        2.68        2.80      0.93 o 
   6  -3  12        6.09        7.96      1.30 o 
  -6  -2  12        1.42        1.12      0.61 o 
  -5  -2  12        1.78        0.84      0.38 o 
  -4  -2  12       81.19       76.36      0.94 o 
  -3  -2  12        2.46        1.88      0.31 o 
  -2  -2  12       59.96       60.66      1.09 o 
  -1  -2  12        0.02        0.30      0.42 o 
   0  -2  12       20.98       17.52      0.73 o 
   1  -2  12        1.09        0.40      0.52 o 
   2  -2  12        2.89        2.77      0.72 o 
   3  -2  12        4.65        5.93      1.25 o 
   4  -2  12        2.25        1.87      0.80 o 
   5  -2  12        5.91        8.93      1.28 o 
  -6  -1  12        2.35        4.63      1.82 o 
  -5  -1  12        1.00        0.69      0.46 o 
  -4  -1  12       22.08       22.39      0.58 o 
  -3  -1  12      194.01      181.59      1.81 o 
  -2  -1  12       14.00       11.05      0.46 o 
  -1  -1  12       10.49       10.09      1.06 o 
   0  -1  12        0.50        0.54      0.32 o 
   1  -1  12        0.12        0.70      0.51 o 
   2  -1  12        5.05        6.04      0.54 o 
   3  -1  12        5.53        4.80      0.66 o 
   4  -1  12        6.22        6.57      0.67 o 
   5  -1  12        0.03       -0.25      1.10 o 
  -6   0  12        0.70        0.48      0.47 o 
  -5   0  12        0.02        0.27      0.47 o 
  -4   0  12       10.75       12.14      0.35 o 
  -3   0  12       22.05       24.27      0.58 o 
  -2   0  12       56.86       54.36      0.61 o 
  -1   0  12        5.14        3.83      0.46 o 
   0   0  12       15.36       13.40      0.64 o 
   1   0  12        0.68        0.27      0.42 o 
   2   0  12        0.02        0.22      0.66 o 
   3   0  12        0.01        0.03      0.48 o 
   4   0  12       28.82       24.85      0.86 o 
   5   0  12        4.64        4.00      1.01 o 
  -7   1  12        1.26        1.19      0.67 o 
  -6   1  12        7.21        8.13      0.84 o 
  -5   1  12        0.08       -0.07      0.37 o 
  -4   1  12        8.64        7.63      0.28 o 
  -3   1  12        3.44        3.20      0.16 o 
  -2   1  12       11.24       10.80      0.22 o 
  -1   1  12        0.06        0.20      0.16 o 
   0   1  12       19.23       17.99      0.34 o 
   1   1  12        7.85        7.49      0.36 o 
   2   1  12       20.93       20.90      1.25 o 
   3   1  12       12.83       12.46      0.71 o 
   4   1  12        5.78        7.50      0.67 o 
  -7   2  12        0.00       -0.03      0.59 o 
  -6   2  12        0.03        0.32      0.37 o 
  -5   2  12       13.39       11.93      1.06 o 
  -4   2  12        5.67        5.50      0.36 o 
  -3   2  12       10.28       12.92      1.71 o 
  -2   2  12        9.04       10.68      0.99 o 
  -1   2  12       27.16       25.62      1.20 o 
   0   2  12        0.01        0.21      0.17 o 
   1   2  12       23.80       24.39      0.73 o 
   2   2  12        0.29        0.71      0.48 o 
   3   2  12        0.00        0.11      0.46 o 
   4   2  12        0.39        0.88      0.68 o 
  -7   3  12       20.93       23.15      2.53 o 
  -6   3  12        0.91        0.99      0.91 o 
  -5   3  12        3.43        1.94      0.38 o 
  -4   3  12       45.67       47.86      1.37 o 
  -3   3  12       18.60       16.19      1.15 o 
  -2   3  12        4.98        6.45      1.01 o 
  -1   3  12        0.66       -0.12      0.75 o 
   0   3  12        0.02        0.06      0.22 o 
   1   3  12       30.50       30.94      0.70 o 
   2   3  12       21.93       19.53      0.56 o 
   3   3  12        1.79        3.03      0.89 o 
  -6   4  12       12.35       16.36      2.24 o 
  -5   4  12        4.62        4.37      0.97 o 
  -4   4  12        0.22       -0.48      0.94 o 
  -3   4  12        3.15        3.06      1.01 o 
  -2   4  12       16.36       18.24      2.24 o 
  -1   4  12        1.94        2.98      0.96 o 
   0   4  12       17.36       16.80      0.95 o 
   1   4  12       30.48       31.39      1.70 o 
   2   4  12        0.05        0.06      0.37 o 
   3   4  12        0.05        0.61      0.43 o 
  -6   5  12        0.00       -0.82      1.06 o 
  -5   5  12        8.35        9.69      0.89 o 
  -4   5  12        0.03       -0.29      0.96 o 
  -2   5  12        1.70        1.49      1.03 o 
  -1   5  12       13.35       12.41      1.30 o 
   0   5  12        0.86        0.36      0.96 o 
   1   5  12       10.74       11.33      1.64 o 
   2   5  12        2.43        0.65      0.55 o 
  -5   6  12        1.45        2.77      1.23 o 
  -4   6  12        0.65        0.53      1.83 o 
  -3   6  12        0.29        0.89      1.01 o 
  -2   6  12        4.46        6.95      1.15 o 
  -1   6  12        0.10       -0.53      0.99 o 
  -4   7  12        0.61        0.87      1.92 o 
  -3   7  12        0.32        0.24      0.99 o 
   1  -9  13        5.51        6.33      2.67 o 
   2  -9  13        1.28        2.41      1.40 o 
  -1  -8  13        0.83        1.28      0.77 o 
   0  -8  13        1.66        1.80      1.20 o 
   1  -8  13        0.21        0.29      1.95 o 
   2  -8  13        7.33        8.59      0.96 o 
   3  -8  13        0.97        1.16      0.38 o 
   4  -8  13        0.15       -0.36      0.46 o 
  -2  -7  13        0.05        0.73      0.81 o 
  -1  -7  13        3.01        3.03      1.08 o 
   0  -7  13        2.81        3.71      1.13 o 
   1  -7  13        2.87        2.79      1.13 o 
   2  -7  13        0.74        0.43      0.85 o 
   3  -7  13       11.69       13.05      1.66 o 
   4  -7  13        3.92        3.07      0.87 o 
   5  -7  13        0.02       -0.38      0.85 o 
  -3  -6  13       14.25       16.78      1.47 o 
  -2  -6  13        1.41       -0.09      0.55 o 
  -1  -6  13        6.07        4.31      1.03 o 
   0  -6  13        0.55        0.18      0.28 o 
   1  -6  13        5.80        7.98      0.97 o 
   2  -6  13        7.11        8.94      0.82 o 
   3  -6  13       28.05       31.74      1.15 o 
   4  -6  13        1.41        0.39      0.75 o 
   5  -6  13        0.41        0.69      0.99 o 
  -4  -5  13        1.15       -0.01      0.99 o 
  -3  -5  13        0.95        0.75      0.71 o 
  -2  -5  13        1.73        1.63      0.55 o 
  -1  -5  13        1.03        1.21      0.26 o 
   0  -5  13        4.12        2.85      0.39 o 
   1  -5  13       19.30       19.11      0.99 o 
   2  -5  13        0.00       -0.23      0.58 o 
   3  -5  13       78.73       70.07      1.45 o 
   4  -5  13       38.42       41.04      1.22 o 
   5  -5  13        0.54        0.89      0.98 o 
  -5  -4  13        4.49        5.86      1.24 o 
  -4  -4  13       10.94       13.18      1.49 o 
  -3  -4  13        1.23        2.42      0.60 o 
  -2  -4  13        1.07        0.71      0.30 o 
  -1  -4  13       53.39       47.83      0.83 o 
   0  -4  13      422.43      413.18      3.59 o 
   1  -4  13       33.09       31.19      1.05 o 
   2  -4  13       16.20       11.99      0.92 o 
   3  -4  13       18.45       16.98      0.86 o 
   4  -4  13        0.10        0.23      0.64 o 
   5  -4  13        0.40        1.60      0.95 o 
  -5  -3  13        3.00        3.39      0.52 o 
  -4  -3  13       16.55       13.04      0.78 o 
  -3  -3  13       30.17       23.85      0.80 o 
  -2  -3  13       26.73       24.56      0.59 o 
  -1  -3  13      423.49      414.85      6.99 o 
   0  -3  13       80.43       74.67      0.95 o 
   1  -3  13        3.93        3.83      0.83 o 
   2  -3  13       10.53        9.12      1.07 o 
   3  -3  13        0.68        1.23      1.05 o 
   4  -3  13        3.14        3.58      0.87 o 
   5  -3  13        2.74        4.29      0.80 o 
  -6  -2  13        4.89        5.60      1.40 o 
  -5  -2  13        4.79        4.98      0.38 o 
  -4  -2  13       35.78       32.66      0.71 o 
  -3  -2  13       61.63       59.70      0.77 o 
  -2  -2  13      291.04      277.49      2.20 o 
  -1  -2  13       11.27       10.28      0.61 o 
   0  -2  13       35.67       35.06      0.73 o 
   1  -2  13       27.24       25.44      0.71 o 
   2  -2  13       14.12       16.60      0.66 o 
   3  -2  13        0.59        1.32      0.67 o 
   4  -2  13        0.22        0.31      0.68 o 
   5  -2  13        0.17        0.47      1.01 o 
  -6  -1  13        0.50        0.55      0.43 o 
  -5  -1  13        0.13       -0.13      0.29 o 
  -4  -1  13        9.57        9.63      0.36 o 
  -3  -1  13        7.17        7.23      0.46 o 
  -2  -1  13        0.03        0.11      0.34 o 
  -1  -1  13       82.85       85.93      1.11 o 
   0  -1  13        0.62        0.71      0.40 o 
   1  -1  13        2.63        2.39      0.41 o 
   2  -1  13        3.63        3.91      0.58 o 
   3  -1  13        4.66        4.98      0.57 o 
   4  -1  13        7.53        9.29      1.19 o 
   5  -1  13        4.11        4.35      0.93 o 
  -6   0  13        2.39        4.26      0.49 o 
  -5   0  13        5.50        6.36      0.41 o 
  -4   0  13        4.45        5.22      0.25 o 
  -3   0  13        0.34        0.30      0.23 o 
  -2   0  13        0.74        0.55      0.31 o 
  -1   0  13        7.53        9.75      0.56 o 
   0   0  13       25.14       24.00      0.48 o 
   1   0  13        1.83        2.17      0.53 o 
   2   0  13        6.23        4.60      0.75 o 
   3   0  13        2.14        2.79      0.51 o 
   4   0  13        4.44        4.40      0.75 o 
   5   0  13        0.35       -0.08      0.59 o 
  -6   1  13        0.06       -0.15      0.36 o 
  -5   1  13        3.32        2.90      0.30 o 
  -4   1  13        0.27       -0.01      0.15 o 
  -3   1  13        2.20        2.32      0.54 o 
  -2   1  13       18.64       17.87      0.32 o 
  -1   1  13        0.05        0.02      0.30 o 
   0   1  13        2.70        1.92      0.25 o 
   1   1  13        5.14        5.01      0.40 o 
   2   1  13       21.31       21.64      0.58 o 
   3   1  13       11.05       12.14      0.60 o 
   4   1  13        2.28        1.72      0.67 o 
  -6   2  13        0.33       -0.07      0.46 o 
  -5   2  13        0.21        0.10      0.23 o 
  -4   2  13       19.37       20.00      0.97 o 
  -3   2  13       27.07       23.82      1.20 o 
  -2   2  13        1.21        0.67      0.79 o 
  -1   2  13        8.23        8.45      0.99 o 
   0   2  13       34.80       37.00      1.31 o 
   1   2  13       39.46       39.91      0.86 o 
   2   2  13       35.76       36.93      0.84 o 
   3   2  13        0.18       -0.04      0.38 o 
   4   2  13        7.74        9.72      0.85 o 
  -6   3  13        0.36        1.18      0.94 o 
  -5   3  13        0.15        0.41      0.78 o 
  -4   3  13        3.55        3.92      1.03 o 
  -3   3  13        0.19        0.91      0.87 o 
  -2   3  13        5.11        6.42      1.06 o 
  -1   3  13        5.09        5.85      0.96 o 
   0   3  13        5.61        5.65      0.21 o 
   1   3  13       59.90       62.10      1.64 o 
   2   3  13        4.74        4.59      0.40 o 
   3   3  13        0.88        1.17      0.52 o 
  -6   4  13        0.60       -0.41      1.01 o 
  -5   4  13        1.83        2.42      0.76 o 
  -4   4  13        3.50        2.84      1.11 o 
  -3   4  13        3.94        4.86      1.11 o 
  -2   4  13       34.78       35.34      2.60 o 
  -1   4  13       22.78       24.88      1.40 o 
   0   4  13       49.54       52.19      1.92 o 
   1   4  13       11.37       12.00      0.76 o 
   2   4  13        0.97        0.71      0.59 o 
  -6   5  13        0.63        0.85      1.34 o 
  -5   5  13        2.17        2.26      1.23 o 
  -4   5  13        0.30       -0.10      0.96 o 
  -3   5  13        3.63        4.31      1.97 o 
  -2   5  13        8.96       10.27      1.30 o 
  -1   5  13       12.53       15.11      1.37 o 
   0   5  13        0.01        1.08      1.08 o 
  -5   6  13        0.11        0.22      1.13 o 
  -4   6  13        0.00        0.26      1.08 o 
  -3   6  13        2.47        2.36      1.15 o 
  -2   6  13        3.75        3.61      1.15 o 
  -1  -8  14        4.18        4.83      0.85 o 
   0  -8  14       31.35       38.50      3.15 o 
   1  -8  14        0.26        0.46      1.13 o 
   2  -8  14        0.41        0.95      1.02 o 
   3  -8  14        4.36        3.27      1.18 o 
  -2  -7  14        0.28        0.58      0.71 o 
  -1  -7  14       26.03       30.63      1.56 o 
   0  -7  14        0.80        0.55      1.76 o 
   1  -7  14        2.81        3.06      1.11 o 
   2  -7  14        2.84        3.95      0.81 o 
   3  -7  14        0.94        1.61      1.03 o 
   4  -7  14        7.68        8.43      1.22 o 
  -3  -6  14        0.44        0.78      1.12 o 
  -2  -6  14        0.06        0.01      0.68 o 
  -1  -6  14        2.59        2.07      0.91 o 
   0  -6  14        7.01        6.45      0.32 o 
   1  -6  14        1.51        1.99      0.84 o 
   2  -6  14        1.21        1.04      0.83 o 
   3  -6  14        1.68        0.94      1.34 o 
   4  -6  14       15.75       16.10      1.06 o 
   5  -6  14        4.81        3.33      0.95 o 
  -4  -5  14        2.79        4.63      0.84 o 
  -3  -5  14        1.74        1.64      0.69 o 
  -2  -5  14        2.79        2.30      0.56 o 
  -1  -5  14       65.85       56.39      2.92 o 
   0  -5  14       43.98       41.56      1.23 o 
   1  -5  14        8.50        7.93      1.47 o 
   2  -5  14        2.32        1.57      0.66 o 
   3  -5  14        4.13        5.63      1.12 o 
   4  -5  14       11.93       12.87      0.95 o 
   5  -5  14        1.70        1.68      0.85 o 
  -5  -4  14        3.57        5.22      0.82 o 
  -4  -4  14        1.66        2.03      0.56 o 
  -3  -4  14        0.43        0.60      0.58 o 
  -2  -4  14       10.23        9.99      0.74 o 
  -1  -4  14        4.21        5.01      0.33 o 
   0  -4  14       34.35       32.39      0.56 o 
   1  -4  14        0.09        0.07      0.47 o 
   2  -4  14        1.21        0.31      0.66 o 
   3  -4  14        0.71        0.47      0.73 o 
   4  -4  14        0.68        0.84      0.68 o 
   5  -4  14        2.80        3.10      0.85 o 
  -5  -3  14        4.55        3.77      0.73 o 
  -4  -3  14        5.89        4.67      0.63 o 
  -3  -3  14        5.59        4.54      0.40 o 
  -2  -3  14        0.69        0.55      0.28 o 
  -1  -3  14       39.01       35.45      0.86 o 
   0  -3  14        1.02        1.29      0.34 o 
   1  -3  14        6.67        6.69      0.66 o 
   2  -3  14       94.81       90.20      2.01 o 
   3  -3  14       29.17       26.98      0.90 o 
   4  -3  14        3.53        3.42      0.86 o 
   5  -3  14        7.08        9.27      1.95 o 
  -5  -2  14        6.93        6.38      0.38 o 
  -4  -2  14       33.64       35.04      0.71 o 
  -3  -2  14       25.18       26.76      0.47 o 
  -2  -2  14       89.32       84.26      0.89 o 
  -1  -2  14      204.87      195.35      2.45 o 
   0  -2  14       39.13       35.96      0.66 o 
   1  -2  14       61.71       57.18      1.37 o 
   2  -2  14       36.10       34.68      1.29 o 
   3  -2  14        2.32        2.78      0.71 o 
   4  -2  14        3.44        4.86      0.87 o 
   5  -2  14        1.37        1.37      1.27 o 
  -6  -1  14        0.17        0.15      0.71 o 
  -5  -1  14        0.35        0.23      0.41 o 
  -4  -1  14       35.08       33.77      0.65 o 
  -3  -1  14       38.20       35.57      0.65 o 
  -2  -1  14       32.21       30.58      0.56 o 
  -1  -1  14        5.26        5.26      0.43 o 
   0  -1  14        0.39        0.60      0.40 o 
   1  -1  14       19.74       19.58      1.12 o 
   2  -1  14        2.12        0.53      0.50 o 
   3  -1  14        2.58        1.77      0.52 o 
   4  -1  14        2.32        3.01      0.79 o 
  -6   0  14        0.24        0.88      0.33 o 
  -5   0  14        3.24        3.86      0.49 o 
  -4   0  14        1.02        1.21      0.23 o 
  -3   0  14        3.97        4.22      0.91 o 
  -2   0  14        3.77        2.98      0.34 o 
  -1   0  14       46.42       47.82      0.87 o 
   0   0  14        2.18        1.74      0.39 o 
   1   0  14        5.36        5.40      1.15 o 
   2   0  14        0.01        0.03      0.33 o 
   3   0  14        4.00        3.76      0.82 o 
   4   0  14        0.51        0.19      0.52 o 
  -6   1  14        0.34        0.37      0.26 o 
  -5   1  14        3.82        3.72      0.27 o 
  -4   1  14        5.80        5.80      0.45 o 
  -3   1  14        1.38        1.72      0.14 o 
  -2   1  14        4.03        4.19      0.27 o 
  -1   1  14        0.67        0.76      0.25 o 
   0   1  14        1.46        0.97      0.35 o 
   1   1  14       22.29       22.33      0.55 o 
   2   1  14        0.05       -0.05      0.40 o 
   3   1  14        0.09        0.27      0.40 o 
   4   1  14        1.76        0.69      0.63 o 
  -6   2  14        0.28        0.17      0.82 o 
  -5   2  14        0.43        0.33      0.59 o 
  -4   2  14        0.59        0.02      0.79 o 
  -3   2  14        0.08        0.55      0.84 o 
  -2   2  14        0.45        1.20      0.87 o 
  -1   2  14        5.17        4.21      0.94 o 
   0   2  14        1.34        0.83      0.25 o 
   1   2  14        0.71        0.79      0.37 o 
   2   2  14        0.16        0.13      0.32 o 
   3   2  14        1.94        1.25      0.44 o 
  -6   3  14        1.91        1.92      1.03 o 
  -5   3  14        0.18        0.99      0.67 o 
  -4   3  14        0.78        1.88      1.01 o 
  -3   3  14        0.72        0.77      0.91 o 
  -2   3  14        0.02       -0.24      0.89 o 
  -1   3  14        0.20       -0.05      1.44 o 
   0   3  14        1.32        1.12      1.03 o 
   1   3  14        6.79        7.05      0.35 o 
   2   3  14        0.97        0.98      0.42 o 
  -6   4  14        1.56        1.70      0.82 o 
  -5   4  14        3.37        2.69      1.97 o 
  -4   4  14        0.05       -0.41      0.99 o 
  -3   4  14        5.42        5.20      1.15 o 
  -2   4  14        0.00        0.07      1.66 o 
  -1   4  14        8.41       10.23      1.28 o 
   0   4  14        0.64        0.58      1.90 o 
   1   4  14        4.18        4.35      2.26 o 
   2   4  14        0.73        0.46      0.72 o 
  -5   5  14        5.44        5.53      2.33 o 
  -4   5  14        0.05       -0.87      1.13 o 
  -3   5  14        0.43        1.08      1.03 o 
  -2   5  14        2.84        2.77      1.15 o 
  -1   5  14        0.71       -0.41      1.85 o 
  -4   6  14        0.15        0.82      1.23 o 
  -3   6  14        2.42        1.61      2.07 o 
   0  -8  15        0.47       -1.25      1.28 o 
   1  -8  15        6.92        8.69      2.55 o 
   2  -8  15       13.65       16.08      1.14 o 
  -2  -7  15        1.59        1.23      0.86 o 
  -1  -7  15        1.75        0.75      1.88 o 
   0  -7  15        1.07        0.05      0.94 o 
   1  -7  15        0.00       -0.51      1.78 o 
   2  -7  15        0.58        1.03      0.74 o 
   3  -7  15        0.38        0.99      1.04 o 
  -3  -6  15        0.17       -0.20      0.80 o 
  -2  -6  15        0.01        0.48      0.75 o 
  -1  -6  15        2.21        2.36      0.94 o 
   0  -6  15        4.00        2.71      0.22 o 
   1  -6  15       10.62        9.88      0.94 o 
   2  -6  15        2.70        4.94      2.25 o 
   3  -6  15        4.92        4.56      1.06 o 
   4  -6  15        4.28        3.47      1.60 o 
  -4  -5  15        5.27        6.76      1.00 o 
  -3  -5  15        3.57        6.28      0.90 o 
  -2  -5  15        9.94       10.59      0.77 o 
  -1  -5  15        1.32        0.57      0.34 o 
   0  -5  15        0.40       -0.12      0.39 o 
   1  -5  15        8.58       10.18      0.74 o 
   2  -5  15        0.61        0.43      0.61 o 
   3  -5  15        0.24       -0.26      1.14 o 
   4  -5  15        0.26        0.65      1.29 o 
  -4  -4  15        0.73        0.61      0.52 o 
  -3  -4  15        4.78        6.96      1.05 o 
  -2  -4  15        5.65        4.62      0.31 o 
  -1  -4  15        1.31        1.41      0.72 o 
   0  -4  15       20.72       19.95      0.53 o 
   1  -4  15        2.83        3.89      0.81 o 
   2  -4  15        0.20        0.32      0.54 o 
   3  -4  15        1.15        0.62      0.76 o 
   4  -4  15        0.53        0.34      1.16 o 
  -5  -3  15        0.01       -0.38      0.62 o 
  -4  -3  15        3.35        1.81      0.88 o 
  -3  -3  15        0.00        0.01      0.43 o 
  -2  -3  15       15.14       14.77      0.56 o 
  -1  -3  15        0.07        0.39      0.58 o 
   0  -3  15        4.22        3.97      0.51 o 
   1  -3  15        0.02        0.11      0.43 o 
   2  -3  15       24.69       20.98      0.77 o 
   3  -3  15        0.92        1.34      0.74 o 
   4  -3  15        6.21        7.80      1.58 o 
  -5  -2  15        0.07        0.14      0.38 o 
  -4  -2  15        0.86        0.20      0.36 o 
  -3  -2  15       10.99       10.10      0.40 o 
  -2  -2  15       53.22       54.65      0.72 o 
  -1  -2  15      416.04      417.72      4.43 o 
   0  -2  15       41.60       45.08      0.83 o 
   1  -2  15       14.30       10.40      0.55 o 
   2  -2  15       17.39       15.02      0.66 o 
   3  -2  15        7.07        8.22      1.14 o 
   4  -2  15        1.23        0.89      0.74 o 
  -6  -1  15        0.15        0.46      0.55 o 
  -5  -1  15       39.66       38.03      0.95 o 
  -4  -1  15       14.40       13.70      0.71 o 
  -3  -1  15       30.72       29.60      0.55 o 
  -2  -1  15      441.08      435.37      3.57 o 
  -1  -1  15      126.85      125.63      2.24 o 
   0  -1  15        4.83        4.20      0.32 o 
   1  -1  15        1.00        1.40      0.37 o 
   2  -1  15        0.01        0.36      0.40 o 
   3  -1  15        3.34        2.71      0.92 o 
   4  -1  15        4.12        4.83      1.58 o 
  -6   0  15        8.13        7.54      0.60 o 
  -5   0  15       17.49       18.13      0.66 o 
  -4   0  15        0.38        0.29      0.23 o 
  -3   0  15       12.17       12.46      0.90 o 
  -2   0  15       16.46       16.98      0.54 o 
  -1   0  15       30.18       31.17      0.75 o 
   0   0  15        3.45        3.46      0.32 o 
   1   0  15        0.89        0.40      0.29 o 
   2   0  15        0.02       -0.36      0.36 o 
   3   0  15        0.24        0.10      0.72 o 
   4   0  15        2.43        1.84      0.73 o 
  -6   1  15        0.54        0.31      1.40 o 
  -5   1  15       17.75       16.12      1.10 o 
  -4   1  15        0.86        0.63      0.21 o 
  -3   1  15        0.36        0.17      0.10 o 
  -2   1  15        0.35        0.82      0.82 o 
  -1   1  15        1.44        1.95      0.25 o 
   0   1  15        3.00        3.29      0.27 o 
   1   1  15        0.20        0.50      0.26 o 
   2   1  15        0.45        0.52      0.46 o 
   3   1  15        2.04        1.98      1.12 o 
  -6   2  15        2.05        1.28      0.96 o 
  -5   2  15        0.16        0.34      0.89 o 
  -4   2  15        3.48        3.25      1.03 o 
  -3   2  15        2.01        2.38      0.94 o 
  -2   2  15        6.03        6.28      1.06 o 
  -1   2  15        0.74        0.55      0.87 o 
   0   2  15        0.24        0.23      0.16 o 
   1   2  15        4.72        4.53      0.29 o 
   2   2  15       10.91       10.13      0.45 o 
   3   2  15        0.94        0.71      0.54 o 
  -6   3  15        1.57        2.60      1.23 o 
  -5   3  15        0.30        1.44      1.03 o 
  -4   3  15        0.01       -0.43      0.96 o 
  -3   3  15        0.27        0.99      0.99 o 
  -2   3  15        3.23        3.71      1.08 o 
  -1   3  15        0.13        0.67      1.61 o 
   0   3  15        1.88        0.91      1.03 o 
   1   3  15        9.70        8.84      0.63 o 
   2   3  15        3.45        4.04      0.66 o 
  -5   4  15        1.72        1.88      2.07 o 
  -4   4  15        0.26        0.70      1.06 o 
  -3   4  15        0.23       -0.72      1.01 o 
  -2   4  15        0.07        0.82      1.88 o 
  -1   4  15        1.31        1.66      1.11 o 
   0   4  15       10.92       12.70      1.49 o 
  -4   5  15        1.79        1.20      1.25 o 
  -3   5  15        2.54        2.33      1.20 o 
  -2   5  15        1.02        1.11      1.15 o 
  -1   5  15       15.49       21.61      2.94 o 
  -1  -7  16        3.14        2.24      1.11 o 
   0  -7  16        9.52       13.11      2.29 o 
   1  -7  16        0.10       -0.14      1.01 o 
   2  -7  16        0.04       -0.81      0.81 o 
   3  -7  16        1.01        1.02      0.99 o 
  -2  -6  16       11.10       15.47      2.37 o 
  -1  -6  16       10.56       12.13      1.15 o 
   0  -6  16        1.32        0.53      0.89 o 
   1  -6  16        0.85        1.01      0.46 o 
   2  -6  16       13.52       14.59      1.12 o 
   3  -6  16        4.44        3.98      0.85 o 
  -3  -5  16        1.36        0.64      0.55 o 
  -2  -5  16       17.73       19.95      0.75 o 
  -1  -5  16        0.05       -0.24      0.24 o 
   0  -5  16        3.05        3.57      0.56 o 
   1  -5  16        0.81        0.62      0.59 o 
   2  -5  16        2.41        2.49      0.67 o 
   3  -5  16        0.70        0.50      0.68 o 
   4  -5  16        0.45        0.14      0.86 o 
  -4  -4  16        9.65       12.47      1.70 o 
  -3  -4  16        4.05        5.85      0.54 o 
  -2  -4  16        0.28        0.11      0.36 o 
  -1  -4  16        6.28        5.04      0.40 o 
   0  -4  16        0.04        0.20      0.39 o 
   1  -4  16        7.91        8.24      0.97 o 
   2  -4  16        1.47        1.15      0.71 o 
   3  -4  16        1.40        1.07      0.62 o 
   4  -4  16        0.14        0.35      0.66 o 
  -4  -3  16        0.23       -0.34      0.71 o 
  -3  -3  16        0.08        0.21      0.30 o 
  -2  -3  16       10.65       11.37      0.60 o 
  -1  -3  16        0.23        0.18      0.46 o 
   0  -3  16        6.38        6.43      0.71 o 
   1  -3  16        0.33       -0.27      0.53 o 
   2  -3  16        0.13        0.04      0.80 o 
   3  -3  16        0.89        0.50      0.66 o 
   4  -3  16        0.84        0.46      0.63 o 
  -5  -2  16        2.92        3.39      0.66 o 
  -4  -2  16        0.33        0.33      0.28 o 
  -3  -2  16        1.30        1.34      0.30 o 
  -2  -2  16        0.03        0.00      0.26 o 
  -1  -2  16       15.59       18.02      0.71 o 
   0  -2  16       10.73       11.51      0.79 o 
   1  -2  16        1.07        0.63      0.75 o 
   2  -2  16       11.79        9.97      1.12 o 
   3  -2  16        0.45        0.17      0.48 o 
   4  -2  16        1.00        0.38      0.73 o 
  -5  -1  16        1.44        0.39      0.52 o 
  -4  -1  16        6.71        6.55      0.36 o 
  -3  -1  16        3.39        3.37      0.33 o 
  -2  -1  16        7.90        7.00      0.64 o 
  -1  -1  16       12.68       11.65      0.59 o 
   0  -1  16        0.58        1.01      0.53 o 
   1  -1  16       30.69       28.23      0.99 o 
   2  -1  16        7.63        7.98      0.97 o 
   3  -1  16        6.53        7.47      0.59 o 
   4  -1  16        3.98        2.72      0.64 o 
  -5   0  16        5.04        6.45      0.37 o 
  -4   0  16        0.72        0.61      0.35 o 
  -3   0  16       20.16       20.15      0.61 o 
  -2   0  16       98.53       94.58      2.81 o 
  -1   0  16        1.93        1.95      0.48 o 
   0   0  16        3.53        4.13      0.33 o 
   1   0  16        2.28        2.87      0.57 o 
   2   0  16        0.64        0.60      0.63 o 
   3   0  16        0.04       -0.25      0.53 o 
  -5   1  16        6.41        7.72      1.83 o 
  -4   1  16       14.46       13.83      1.18 o 
  -3   1  16       57.67       59.24      1.80 o 
  -2   1  16        6.33        5.97      1.06 o 
  -1   1  16        4.73        4.11      1.14 o 
   0   1  16        2.00        1.39      0.80 o 
   1   1  16        2.08        2.26      0.95 o 
   2   1  16        0.04        0.90      0.53 o 
   3   1  16        5.82        7.24      1.35 o 
  -5   2  16        1.19        0.22      0.91 o 
  -4   2  16        9.48       11.96      1.23 o 
  -3   2  16        9.99       13.04      1.20 o 
  -2   2  16       25.89       26.92      1.49 o 
  -1   2  16        0.02        1.61      1.68 o 
   0   2  16        1.76        2.48      0.53 o 
   1   2  16        0.77        0.68      0.31 o 
   2   2  16        0.33       -0.22      0.38 o 
  -5   3  16        0.05        0.07      1.73 o 
  -4   3  16        0.03       -1.03      1.03 o 
  -3   3  16        5.31        6.74      1.18 o 
  -2   3  16        0.81        1.03      1.06 o 
  -1   3  16        0.05        1.15      0.99 o 
   0   3  16        1.12        1.28      1.90 o 
   1   3  16        0.56        2.09      1.20 o 
  -4   4  16        0.94        0.63      1.11 o 
  -3   4  16        0.33        0.55      1.06 o 
  -2   4  16        0.25       -0.05      1.73 o 
  -1   4  16        1.05        1.18      1.08 o 
   0   4  16        0.53       -0.02      1.06 o 
  -3   5  16        0.85        0.72      1.18 o 
  -2   5  16        0.00       -0.14      1.11 o 
   0  -7  17        0.14        0.12      0.99 o 
   1  -7  17        0.12        0.89      1.95 o 
   2  -7  17        3.88        7.00      2.24 o 
  -2  -6  17        0.83        1.57      1.11 o 
  -1  -6  17        0.32        0.12      0.87 o 
   0  -6  17        5.59        4.50      1.80 o 
   1  -6  17        7.78        8.46      0.93 o 
   2  -6  17        2.51        3.70      0.99 o 
   3  -6  17        0.55        0.10      0.82 o 
  -3  -5  17        5.07        6.97      0.66 o 
  -2  -5  17        3.10        2.75      0.69 o 
  -1  -5  17        0.86        0.90      0.42 o 
   0  -5  17        6.86        6.62      0.56 o 
   1  -5  17       25.04       27.23      0.94 o 
   2  -5  17        8.83       11.12      1.40 o 
   3  -5  17        0.01       -0.70      0.70 o 
  -3  -4  17        0.36        0.66      0.65 o 
  -2  -4  17        4.78        5.96      0.34 o 
  -1  -4  17        0.00        0.08      0.43 o 
   0  -4  17        4.03        2.47      0.73 o 
   1  -4  17        7.87        8.92      0.81 o 
   2  -4  17        0.96        0.35      0.76 o 
   3  -4  17        5.36        2.46      0.83 o 
  -4  -3  17        0.00       -0.04      0.66 o 
  -3  -3  17       13.85       14.66      0.55 o 
  -2  -3  17        0.15       -0.08      0.30 o 
  -1  -3  17        3.86        3.37      0.61 o 
   0  -3  17        5.05        5.27      0.39 o 
   1  -3  17        0.00        0.23      0.55 o 
   2  -3  17        1.11        1.37      0.53 o 
   3  -3  17        0.61        0.07      0.64 o 
  -4  -2  17        0.00       -0.03      0.29 o 
  -3  -2  17        6.13        5.39      0.32 o 
  -2  -2  17        7.82        7.78      0.36 o 
  -1  -2  17        3.47        4.52      1.36 o 
   0  -2  17        1.81        1.71      0.46 o 
   1  -2  17        1.94        1.39      0.42 o 
   2  -2  17        0.03        0.16      0.42 o 
   3  -2  17        3.78        1.86      0.70 o 
  -5  -1  17        0.79        0.20      0.36 o 
  -4  -1  17        4.16        4.10      0.44 o 
  -3  -1  17        0.93        0.76      0.27 o 
  -2  -1  17        5.32        5.23      0.27 o 
  -1  -1  17       20.78       22.72      0.67 o 
   0  -1  17       40.52       40.26      1.26 o 
   1  -1  17       38.21       37.90      1.40 o 
   2  -1  17        0.93        0.69      0.39 o 
   3  -1  17        0.78        1.08      0.59 o 
  -5   0  17        7.08        8.06      1.01 o 
  -4   0  17        3.60        3.20      0.87 o 
  -3   0  17       46.06       42.11      1.70 o 
  -2   0  17       83.66       77.77      1.99 o 
  -1   0  17       19.32       17.78      0.70 o 
   0   0  17       15.30       14.75      0.55 o 
   1   0  17        1.85        1.90      0.38 o 
   2   0  17        0.13        0.11      0.33 o 
   3   0  17        0.66        1.07      0.64 o 
  -5   1  17        4.97        4.40      1.03 o 
  -4   1  17       12.36       13.50      1.23 o 
  -3   1  17       37.30       39.24      1.64 o 
  -2   1  17        1.57        0.77      0.94 o 
  -1   1  17        0.15        0.36      1.52 o 
   0   1  17        1.64        1.35      0.40 o 
   1   1  17        1.37        1.31      0.78 o 
   2   1  17        0.06        0.68      0.55 o 
  -5   2  17        0.01       -0.43      0.99 o 
  -4   2  17        0.03       -0.67      0.99 o 
  -3   2  17        3.12        2.38      1.11 o 
  -2   2  17        0.27        0.07      0.94 o 
  -1   2  17        0.14        0.77      1.68 o 
   0   2  17        0.01        0.07      0.91 o 
   1   2  17        0.02       -1.15      1.15 o 
  -4   3  17        1.25        0.87      1.08 o 
  -3   3  17        0.66        0.63      1.06 o 
  -2   3  17        0.20        0.63      1.88 o 
  -1   3  17        1.27        1.68      1.11 o 
   0   3  17        0.73        0.22      1.85 o 
  -3   4  17        2.97        3.13      1.28 o 
  -2   4  17        0.00       -0.43      1.97 o 
  -1   4  17        0.09       -0.24      1.08 o 
  -1  -6  18       13.80       14.63      2.09 o 
   0  -6  18        1.13        1.32      0.96 o 
   1  -6  18       26.58       26.79      1.94 o 
   2  -6  18        3.39        7.20      0.87 o 
  -2  -5  18       21.30       24.79      0.99 o 
  -1  -5  18        2.97        3.10      0.84 o 
   0  -5  18        4.73        4.25      0.42 o 
   1  -5  18        0.01        0.17      0.40 o 
   2  -5  18        3.04        3.65      0.73 o 
  -3  -4  18        5.66        7.61      0.95 o 
  -2  -4  18        1.31        0.79      0.29 o 
  -1  -4  18        0.39        0.34      0.38 o 
   0  -4  18        6.42        5.99      0.71 o 
   1  -4  18       19.12       20.54      0.97 o 
   2  -4  18        0.28        0.23      0.54 o 
   3  -4  18        0.47        0.05      0.72 o 
  -4  -3  18        0.26        0.59      1.01 o 
  -3  -3  18        2.06        2.04      0.44 o 
  -2  -3  18        0.56        0.05      0.30 o 
  -1  -3  18        6.60        7.30      0.81 o 
   0  -3  18        4.27        4.74      0.39 o 
   1  -3  18        0.12        0.34      0.44 o 
   2  -3  18        0.22        0.32      0.59 o 
   3  -3  18        1.37        1.03      0.59 o 
  -4  -2  18        0.03        0.18      0.34 o 
  -3  -2  18        0.97        0.97      0.27 o 
  -2  -2  18        0.62        0.46      0.34 o 
  -1  -2  18        2.05        1.49      0.51 o 
   0  -2  18        9.29        9.32      0.49 o 
   1  -2  18        4.78        6.78      0.84 o 
   2  -2  18        1.96        2.47      0.64 o 
   3  -2  18        0.69        0.53      0.51 o 
  -4  -1  18        4.04        4.03      0.37 o 
  -3  -1  18        1.88        1.65      0.40 o 
  -2  -1  18        0.11        0.04      0.20 o 
  -1  -1  18       43.35       42.92      1.11 o 
   0  -1  18       29.27       30.99      1.96 o 
   1  -1  18        2.59        2.67      0.69 o 
   2  -1  18        0.00        2.01      1.09 o 
  -4   0  18        3.13        2.17      0.89 o 
  -3   0  18        5.34        3.90      1.61 o 
  -2   0  18        0.07        0.91      1.49 o 
  -1   0  18        0.36       -0.01      0.39 o 
   0   0  18        0.64        0.45      0.22 o 
   1   0  18        0.05        0.30      0.35 o 
   2   0  18        3.78        5.47      0.54 o 
  -4   1  18        3.30        6.28      1.08 o 
  -3   1  18        2.08        2.21      1.03 o 
  -2   1  18        6.13        6.54      2.00 o 
  -1   1  18        4.31        4.26      1.06 o 
   0   1  18       15.73       18.62      1.40 o 
   1   1  18        0.03       -0.53      1.06 o 
  -4   2  18       15.36       17.32      1.47 o 
  -3   2  18       43.46       48.89      1.95 o 
  -2   2  18        6.84        7.24      2.17 o 
  -1   2  18        5.29        5.87      1.20 o 
   0   2  18        0.78        0.43      1.85 o 
  -3   3  18        0.50        1.32      1.18 o 
  -2   3  18        0.03       -1.06      2.02 o 
  -1   3  18        0.36       -0.12      1.01 o 
   0  -5  19        1.08        0.95      0.39 o 
   1  -5  19        5.70        7.01      0.72 o 
  -2  -4  19        2.00        1.95      0.41 o 
  -1  -4  19        2.03        3.13      0.47 o 
   0  -4  19        4.40        4.59      0.50 o 
   1  -4  19        0.00       -0.30      0.40 o 
   2  -4  19        0.62        0.57      1.00 o 
  -3  -3  19        0.38       -0.09      0.43 o 
  -2  -3  19        0.04        0.12      0.48 o 
  -1  -3  19        0.72        0.95      0.52 o 
   0  -3  19        5.19        3.16      1.49 o 
   1  -3  19        2.49        3.91      0.52 o 
   2  -3  19        0.94        0.47      0.62 o 
  -3  -2  19        1.15        0.66      0.32 o 
  -2  -2  19        0.93        0.71      0.34 o 
  -1  -2  19        5.47        5.66      1.13 o 
   0  -2  19       26.38       29.78      1.31 o 
   1  -2  19        0.41        0.14      0.39 o 
   2  -2  19        0.96        1.98      1.09 o 
  -4  -1  19        5.79        8.28      1.52 o 
  -3  -1  19        1.46        0.77      0.72 o 
  -2  -1  19        3.94        4.25      0.38 o 
  -1  -1  19        0.64       -0.02      0.44 o 
   0  -1  19        0.46       -0.26      0.33 o 
   1  -1  19        3.94        4.58      0.63 o 
   2  -1  19        0.13        0.76      0.50 o 
  -4   0  19        1.99        2.77      1.61 o 
  -3   0  19        2.80        3.49      1.64 o 
  -2   0  19        2.25        1.52      1.56 o 
  -1   0  19        0.02        0.31      0.82 o 
   0   0  19        8.93        7.17      1.18 o 
   1   0  19        4.09        3.87      0.43 o 
  -3   1  19       10.17       11.52      1.23 o 
  -2   1  19        0.50        0.53      1.73 o 
  -1   1  19        0.97        0.77      0.96 o 
   0   1  19        3.44        1.44      1.95 o 
  -3   2  19        8.08       10.68      1.40 o 
  -2   2  19        4.30        2.36      2.09 o 
  -1   2  19        4.00        4.35      1.25 o 
  -1  -4  20        2.66        3.05      0.99 o 
   0  -4  20       11.70       12.40      0.80 o 
  -2  -3  20        0.48        0.47      0.61 o 
  -1  -3  20        0.66        1.28      0.43 o 
   0  -3  20        5.23        5.83      0.55 o 
   1  -3  20        2.00        3.07      0.44 o 
  -2  -2  20        0.60        0.52      0.28 o 
  -1  -2  20        0.03        0.41      0.43 o 
   0  -2  20        0.01        0.32      0.35 o 
   1  -2  20        1.14        1.74      0.58 o 
  -3  -1  20        3.54        3.34      0.84 o 
  -2  -1  20        1.04        1.18      0.82 o 
  -1  -1  20        3.48        5.22      0.94 o 
   0  -1  20        0.67        1.18      1.66 o 
  -2   0  20        0.01       -0.02      0.82 o 
  -1   0  20        0.99        1.47      0.94 o 
   0   0  20        4.08        4.23      2.02 o 
                                                 
